# Supplementary material for: The molecular mechanism of snake short-chain α-neurotoxin binding to muscle-type nicotinic acetylcholine receptors
Source: Nat Commun. 2022 Aug 4;13:4543. doi: 10.1038/s41467-022-32174-7 (PMC9352773; doi:10.1038/s41467-022-32174-7)
Supplement: Supplementary file 4 — Supplementary Data 1 [file 41467_2022_32174_MOESM4_ESM.txt]

ATOM      1  N   GLU A   1      11.594 -40.822  -8.169  1.00 88.18           N  
ATOM      2  H   GLU A   1      11.586 -40.042  -7.527  1.00 88.18           H  
ATOM      3  H2  GLU A   1      11.826 -41.669  -7.670  1.00 88.18           H  
ATOM      4  H3  GLU A   1      10.675 -40.949  -8.566  1.00 88.18           H  
ATOM      5  CA  GLU A   1      12.584 -40.613  -9.249  1.00 88.18           C  
ATOM      6  HA  GLU A   1      13.578 -40.514  -8.813  1.00 88.18           H  
ATOM      7  C   GLU A   1      12.315 -39.322 -10.024  1.00 88.18           C  
ATOM      8  CB  GLU A   1      12.611 -41.852 -10.132  1.00 88.18           C  
ATOM      9  HB2 GLU A   1      12.737 -42.715  -9.478  1.00 88.18           H  
ATOM     10  HB3 GLU A   1      11.656 -41.948 -10.650  1.00 88.18           H  
ATOM     11  O   GLU A   1      12.983 -38.326  -9.756  1.00 88.18           O  
ATOM     12  CG  GLU A   1      13.752 -41.814 -11.143  1.00 88.18           C  
ATOM     13  HG2 GLU A   1      13.679 -40.907 -11.742  1.00 88.18           H  
ATOM     14  HG3 GLU A   1      14.704 -41.806 -10.612  1.00 88.18           H  
ATOM     15  CD  GLU A   1      13.654 -43.045 -12.037  1.00 88.18           C  
ATOM     16  OE1 GLU A   1      13.679 -42.844 -13.265  1.00 88.18           O  
ATOM     17  OE2 GLU A   1      13.490 -44.134 -11.450  1.00 88.18           O  
ATOM     18  N   PHE A   2      11.280 -39.291 -10.872  1.00 93.24           N  
ATOM     19  H   PHE A   2      10.859 -40.167 -11.146  1.00 93.24           H  
ATOM     20  CA  PHE A   2      10.949 -38.157 -11.747  1.00 93.24           C  
ATOM     21  HA  PHE A   2      11.771 -38.020 -12.450  1.00 93.24           H  
ATOM     22  C   PHE A   2      10.760 -36.811 -11.034  1.00 93.24           C  
ATOM     23  CB  PHE A   2       9.697 -38.526 -12.557  1.00 93.24           C  
ATOM     24  HB2 PHE A   2       8.886 -38.789 -11.879  1.00 93.24           H  
ATOM     25  HB3 PHE A   2       9.368 -37.660 -13.132  1.00 93.24           H  
ATOM     26  O   PHE A   2      11.192 -35.793 -11.561  1.00 93.24           O  
ATOM     27  CG  PHE A   2       9.946 -39.664 -13.525  1.00 93.24           C  
ATOM     28  CD1 PHE A   2      10.806 -39.467 -14.624  1.00 93.24           C  
ATOM     29  HD1 PHE A   2      11.235 -38.496 -14.821  1.00 93.24           H  
ATOM     30  CD2 PHE A   2       9.357 -40.925 -13.315  1.00 93.24           C  
ATOM     31  HD2 PHE A   2       8.665 -41.083 -12.501  1.00 93.24           H  
ATOM     32  CE1 PHE A   2      11.101 -40.534 -15.487  1.00 93.24           C  
ATOM     33  HE1 PHE A   2      11.757 -40.387 -16.332  1.00 93.24           H  
ATOM     34  CE2 PHE A   2       9.659 -41.993 -14.178  1.00 93.24           C  
ATOM     35  HE2 PHE A   2       9.223 -42.968 -14.015  1.00 93.24           H  
ATOM     36  CZ  PHE A   2      10.539 -41.800 -15.256  1.00 93.24           C  
ATOM     37  HZ  PHE A   2      10.782 -42.625 -15.910  1.00 93.24           H  
ATOM     38  N   GLN A   3      10.215 -36.788  -9.811  1.00 93.11           N  
ATOM     39  H   GLN A   3       9.800 -37.638  -9.456  1.00 93.11           H  
ATOM     40  CA  GLN A   3      10.056 -35.546  -9.037  1.00 93.11           C  
ATOM     41  HA  GLN A   3       9.400 -34.868  -9.582  1.00 93.11           H  
ATOM     42  C   GLN A   3      11.385 -34.811  -8.816  1.00 93.11           C  
ATOM     43  CB  GLN A   3       9.432 -35.848  -7.668  1.00 93.11           C  
ATOM     44  HB2 GLN A   3       9.470 -34.946  -7.057  1.00 93.11           H  
ATOM     45  HB3 GLN A   3      10.020 -36.619  -7.170  1.00 93.11           H  
ATOM     46  O   GLN A   3      11.449 -33.603  -9.010  1.00 93.11           O  
ATOM     47  CG  GLN A   3       7.969 -36.297  -7.755  1.00 93.11           C  
ATOM     48  HG2 GLN A   3       7.880 -37.164  -8.410  1.00 93.11           H  
ATOM     49  HG3 GLN A   3       7.362 -35.487  -8.161  1.00 93.11           H  
ATOM     50  CD  GLN A   3       7.459 -36.692  -6.377  1.00 93.11           C  
ATOM     51  NE2 GLN A   3       6.558 -35.943  -5.782  1.00 93.11           N  
ATOM     52 HE21 GLN A   3       6.176 -35.124  -6.232  1.00 93.11           H  
ATOM     53 HE22 GLN A   3       6.261 -36.252  -4.868  1.00 93.11           H  
ATOM     54  OE1 GLN A   3       7.907 -37.673  -5.808  1.00 93.11           O  
ATOM     55  N   ARG A   4      12.462 -35.524  -8.447  1.00 94.39           N  
ATOM     56  H   ARG A   4      12.387 -36.531  -8.441  1.00 94.39           H  
ATOM     57  CA  ARG A   4      13.776 -34.896  -8.215  1.00 94.39           C  
ATOM     58  HA  ARG A   4      13.659 -34.055  -7.532  1.00 94.39           H  
ATOM     59  C   ARG A   4      14.340 -34.296  -9.499  1.00 94.39           C  
ATOM     60  CB  ARG A   4      14.789 -35.896  -7.634  1.00 94.39           C  
ATOM     61  HB2 ARG A   4      14.781 -36.811  -8.227  1.00 94.39           H  
ATOM     62  HB3 ARG A   4      15.781 -35.452  -7.716  1.00 94.39           H  
ATOM     63  O   ARG A   4      14.941 -33.231  -9.438  1.00 94.39           O  
ATOM     64  CG  ARG A   4      14.547 -36.233  -6.157  1.00 94.39           C  
ATOM     65  HG2 ARG A   4      13.603 -36.767  -6.049  1.00 94.39           H  
ATOM     66  HG3 ARG A   4      14.505 -35.310  -5.578  1.00 94.39           H  
ATOM     67  CD  ARG A   4      15.702 -37.104  -5.638  1.00 94.39           C  
ATOM     68  HD2 ARG A   4      16.639 -36.568  -5.791  1.00 94.39           H  
ATOM     69  HD3 ARG A   4      15.731 -38.029  -6.214  1.00 94.39           H  
ATOM     70  NE  ARG A   4      15.562 -37.424  -4.204  1.00 94.39           N  
ATOM     71  HE  ARG A   4      14.755 -37.051  -3.723  1.00 94.39           H  
ATOM     72  NH1 ARG A   4      17.515 -38.623  -3.958  1.00 94.39           N  
ATOM     73 HH11 ARG A   4      18.139 -39.154  -3.367  1.00 94.39           H  
ATOM     74 HH12 ARG A   4      17.733 -38.496  -4.936  1.00 94.39           H  
ATOM     75  NH2 ARG A   4      16.183 -38.320  -2.200  1.00 94.39           N  
ATOM     76 HH21 ARG A   4      16.840 -38.839  -1.636  1.00 94.39           H  
ATOM     77 HH22 ARG A   4      15.370 -37.924  -1.749  1.00 94.39           H  
ATOM     78  CZ  ARG A   4      16.417 -38.117  -3.465  1.00 94.39           C  
ATOM     79  N   LYS A   5      14.159 -34.980 -10.635  1.00 94.15           N  
ATOM     80  H   LYS A   5      13.623 -35.835 -10.596  1.00 94.15           H  
ATOM     81  CA  LYS A   5      14.560 -34.466 -11.950  1.00 94.15           C  
ATOM     82  HA  LYS A   5      15.603 -34.151 -11.911  1.00 94.15           H  
ATOM     83  C   LYS A   5      13.758 -33.204 -12.283  1.00 94.15           C  
ATOM     84  CB  LYS A   5      14.429 -35.568 -13.021  1.00 94.15           C  
ATOM     85  HB2 LYS A   5      14.981 -36.451 -12.701  1.00 94.15           H  
ATOM     86  HB3 LYS A   5      13.379 -35.841 -13.129  1.00 94.15           H  
ATOM     87  O   LYS A   5      14.363 -32.170 -12.519  1.00 94.15           O  
ATOM     88  CG  LYS A   5      14.979 -35.114 -14.388  1.00 94.15           C  
ATOM     89  HG2 LYS A   5      16.056 -34.960 -14.313  1.00 94.15           H  
ATOM     90  HG3 LYS A   5      14.520 -34.163 -14.657  1.00 94.15           H  
ATOM     91  CD  LYS A   5      14.687 -36.124 -15.515  1.00 94.15           C  
ATOM     92  HD2 LYS A   5      13.631 -36.393 -15.483  1.00 94.15           H  
ATOM     93  HD3 LYS A   5      15.283 -37.026 -15.379  1.00 94.15           H  
ATOM     94  CE  LYS A   5      14.995 -35.482 -16.881  1.00 94.15           C  
ATOM     95  HE2 LYS A   5      16.072 -35.475 -17.052  1.00 94.15           H  
ATOM     96  HE3 LYS A   5      14.672 -34.442 -16.843  1.00 94.15           H  
ATOM     97  NZ  LYS A   5      14.283 -36.139 -18.012  1.00 94.15           N  
ATOM     98  HZ1 LYS A   5      14.299 -35.572 -18.848  1.00 94.15           H  
ATOM     99  HZ2 LYS A   5      13.284 -36.159 -17.862  1.00 94.15           H  
ATOM    100  HZ3 LYS A   5      14.616 -37.066 -18.233  1.00 94.15           H  
ATOM    101  N   LEU A   6      12.427 -33.263 -12.187  1.00 94.47           N  
ATOM    102  H   LEU A   6      11.994 -34.150 -11.974  1.00 94.47           H  
ATOM    103  CA  LEU A   6      11.551 -32.132 -12.499  1.00 94.47           C  
ATOM    104  HA  LEU A   6      11.714 -31.863 -13.542  1.00 94.47           H  
ATOM    105  C   LEU A   6      11.878 -30.896 -11.655  1.00 94.47           C  
ATOM    106  CB  LEU A   6      10.081 -32.554 -12.318  1.00 94.47           C  
ATOM    107  HB2 LEU A   6       9.871 -33.400 -12.973  1.00 94.47           H  
ATOM    108  HB3 LEU A   6       9.929 -32.877 -11.288  1.00 94.47           H  
ATOM    109  O   LEU A   6      12.116 -29.832 -12.210  1.00 94.47           O  
ATOM    110  CG  LEU A   6       9.079 -31.425 -12.630  1.00 94.47           C  
ATOM    111  HG  LEU A   6       9.262 -30.581 -11.966  1.00 94.47           H  
ATOM    112  CD1 LEU A   6       9.172 -30.949 -14.076  1.00 94.47           C  
ATOM    113 HD11 LEU A   6       8.417 -30.181 -14.247  1.00 94.47           H  
ATOM    114 HD12 LEU A   6       9.002 -31.779 -14.763  1.00 94.47           H  
ATOM    115 HD13 LEU A   6      10.145 -30.501 -14.277  1.00 94.47           H  
ATOM    116  CD2 LEU A   6       7.658 -31.916 -12.374  1.00 94.47           C  
ATOM    117 HD21 LEU A   6       7.432 -32.774 -13.006  1.00 94.47           H  
ATOM    118 HD22 LEU A   6       7.551 -32.175 -11.320  1.00 94.47           H  
ATOM    119 HD23 LEU A   6       6.954 -31.115 -12.602  1.00 94.47           H  
ATOM    120  N   TYR A   7      11.953 -31.036 -10.328  1.00 94.49           N  
ATOM    121  H   TYR A   7      11.734 -31.931  -9.914  1.00 94.49           H  
ATOM    122  CA  TYR A   7      12.273 -29.909  -9.450  1.00 94.49           C  
ATOM    123  HA  TYR A   7      11.515 -29.137  -9.586  1.00 94.49           H  
ATOM    124  C   TYR A   7      13.614 -29.257  -9.807  1.00 94.49           C  
ATOM    125  CB  TYR A   7      12.258 -30.354  -7.979  1.00 94.49           C  
ATOM    126  HB2 TYR A   7      12.930 -29.707  -7.416  1.00 94.49           H  
ATOM    127  HB3 TYR A   7      12.647 -31.369  -7.892  1.00 94.49           H  
ATOM    128  O   TYR A   7      13.687 -28.033  -9.832  1.00 94.49           O  
ATOM    129  CG  TYR A   7      10.897 -30.249  -7.317  1.00 94.49           C  
ATOM    130  CD1 TYR A   7      10.375 -28.972  -7.041  1.00 94.49           C  
ATOM    131  HD1 TYR A   7      10.929 -28.088  -7.322  1.00 94.49           H  
ATOM    132  CD2 TYR A   7      10.174 -31.397  -6.933  1.00 94.49           C  
ATOM    133  HD2 TYR A   7      10.582 -32.379  -7.119  1.00 94.49           H  
ATOM    134  CE1 TYR A   7       9.150 -28.835  -6.367  1.00 94.49           C  
ATOM    135  HE1 TYR A   7       8.773 -27.849  -6.138  1.00 94.49           H  
ATOM    136  CE2 TYR A   7       8.931 -31.266  -6.278  1.00 94.49           C  
ATOM    137  HE2 TYR A   7       8.376 -32.136  -5.960  1.00 94.49           H  
ATOM    138  OH  TYR A   7       7.277 -29.822  -5.273  1.00 94.49           O  
ATOM    139  HH  TYR A   7       7.251 -28.926  -4.931  1.00 94.49           H  
ATOM    140  CZ  TYR A   7       8.428 -29.980  -5.979  1.00 94.49           C  
ATOM    141  N   LYS A   8      14.649 -30.049 -10.133  1.00 95.55           N  
ATOM    142  H   LYS A   8      14.497 -31.047 -10.163  1.00 95.55           H  
ATOM    143  CA  LYS A   8      15.952 -29.521 -10.573  1.00 95.55           C  
ATOM    144  HA  LYS A   8      16.326 -28.819  -9.828  1.00 95.55           H  
ATOM    145  C   LYS A   8      15.850 -28.722 -11.871  1.00 95.55           C  
ATOM    146  CB  LYS A   8      16.965 -30.655 -10.765  1.00 95.55           C  
ATOM    147  HB2 LYS A   8      17.810 -30.269 -11.336  1.00 95.55           H  
ATOM    148  HB3 LYS A   8      16.509 -31.455 -11.349  1.00 95.55           H  
ATOM    149  O   LYS A   8      16.479 -27.675 -11.964  1.00 95.55           O  
ATOM    150  CG  LYS A   8      17.506 -31.216  -9.446  1.00 95.55           C  
ATOM    151  HG2 LYS A   8      16.687 -31.554  -8.811  1.00 95.55           H  
ATOM    152  HG3 LYS A   8      18.055 -30.434  -8.921  1.00 95.55           H  
ATOM    153  CD  LYS A   8      18.448 -32.383  -9.760  1.00 95.55           C  
ATOM    154  HD2 LYS A   8      19.271 -32.008 -10.368  1.00 95.55           H  
ATOM    155  HD3 LYS A   8      17.906 -33.139 -10.327  1.00 95.55           H  
ATOM    156  CE  LYS A   8      18.995 -33.002  -8.474  1.00 95.55           C  
ATOM    157  HE2 LYS A   8      18.170 -33.467  -7.934  1.00 95.55           H  
ATOM    158  HE3 LYS A   8      19.395 -32.200  -7.852  1.00 95.55           H  
ATOM    159  NZ  LYS A   8      20.062 -33.988  -8.778  1.00 95.55           N  
ATOM    160  HZ1 LYS A   8      19.719 -34.715  -9.391  1.00 95.55           H  
ATOM    161  HZ2 LYS A   8      20.823 -33.524  -9.252  1.00 95.55           H  
ATOM    162  HZ3 LYS A   8      20.433 -34.396  -7.932  1.00 95.55           H  
ATOM    163  N   GLU A   9      15.087 -29.205 -12.850  1.00 96.92           N  
ATOM    164  H   GLU A   9      14.609 -30.085 -12.716  1.00 96.92           H  
ATOM    165  CA  GLU A   9      14.914 -28.500 -14.126  1.00 96.92           C  
ATOM    166  HA  GLU A   9      15.893 -28.218 -14.513  1.00 96.92           H  
ATOM    167  C   GLU A   9      14.133 -27.191 -13.947  1.00 96.92           C  
ATOM    168  CB  GLU A   9      14.227 -29.399 -15.170  1.00 96.92           C  
ATOM    169  HB2 GLU A   9      14.030 -28.806 -16.063  1.00 96.92           H  
ATOM    170  HB3 GLU A   9      13.265 -29.726 -14.776  1.00 96.92           H  
ATOM    171  O   GLU A   9      14.570 -26.152 -14.439  1.00 96.92           O  
ATOM    172  CG  GLU A   9      15.027 -30.646 -15.590  1.00 96.92           C  
ATOM    173  HG2 GLU A   9      14.432 -31.197 -16.319  1.00 96.92           H  
ATOM    174  HG3 GLU A   9      15.150 -31.295 -14.723  1.00 96.92           H  
ATOM    175  CD  GLU A   9      16.416 -30.371 -16.199  1.00 96.92           C  
ATOM    176  OE1 GLU A   9      17.220 -31.332 -16.213  1.00 96.92           O  
ATOM    177  OE2 GLU A   9      16.712 -29.225 -16.618  1.00 96.92           O  
ATOM    178  N   LEU A  10      13.029 -27.212 -13.187  1.00 96.34           N  
ATOM    179  H   LEU A  10      12.734 -28.098 -12.801  1.00 96.34           H  
ATOM    180  CA  LEU A  10      12.158 -26.044 -13.010  1.00 96.34           C  
ATOM    181  HA  LEU A  10      11.860 -25.677 -13.992  1.00 96.34           H  
ATOM    182  C   LEU A  10      12.870 -24.866 -12.328  1.00 96.34           C  
ATOM    183  CB  LEU A  10      10.896 -26.438 -12.217  1.00 96.34           C  
ATOM    184  HB2 LEU A  10      11.202 -26.894 -11.275  1.00 96.34           H  
ATOM    185  HB3 LEU A  10      10.357 -25.521 -11.980  1.00 96.34           H  
ATOM    186  O   LEU A  10      12.687 -23.722 -12.734  1.00 96.34           O  
ATOM    187  CG  LEU A  10       9.919 -27.389 -12.937  1.00 96.34           C  
ATOM    188  HG  LEU A  10      10.393 -28.358 -13.094  1.00 96.34           H  
ATOM    189  CD1 LEU A  10       8.684 -27.600 -12.059  1.00 96.34           C  
ATOM    190 HD11 LEU A  10       8.002 -28.300 -12.542  1.00 96.34           H  
ATOM    191 HD12 LEU A  10       8.168 -26.651 -11.914  1.00 96.34           H  
ATOM    192 HD13 LEU A  10       8.985 -28.005 -11.092  1.00 96.34           H  
ATOM    193  CD2 LEU A  10       9.472 -26.869 -14.301  1.00 96.34           C  
ATOM    194 HD21 LEU A  10      10.299 -26.915 -15.009  1.00 96.34           H  
ATOM    195 HD22 LEU A  10       9.143 -25.834 -14.214  1.00 96.34           H  
ATOM    196 HD23 LEU A  10       8.659 -27.478 -14.696  1.00 96.34           H  
ATOM    197  N   VAL A  11      13.710 -25.130 -11.320  1.00 96.66           N  
ATOM    198  H   VAL A  11      13.808 -26.088 -11.015  1.00 96.66           H  
ATOM    199  CA  VAL A  11      14.400 -24.065 -10.564  1.00 96.66           C  
ATOM    200  HA  VAL A  11      13.787 -23.166 -10.623  1.00 96.66           H  
ATOM    201  C   VAL A  11      15.760 -23.673 -11.148  1.00 96.66           C  
ATOM    202  CB  VAL A  11      14.510 -24.387  -9.062  1.00 96.66           C  
ATOM    203  HB  VAL A  11      14.859 -23.491  -8.548  1.00 96.66           H  
ATOM    204  O   VAL A  11      16.377 -22.730 -10.664  1.00 96.66           O  
ATOM    205  CG1 VAL A  11      13.139 -24.731  -8.467  1.00 96.66           C  
ATOM    206 HG11 VAL A  11      12.775 -25.679  -8.863  1.00 96.66           H  
ATOM    207 HG12 VAL A  11      13.223 -24.802  -7.383  1.00 96.66           H  
ATOM    208 HG13 VAL A  11      12.428 -23.940  -8.706  1.00 96.66           H  
ATOM    209  CG2 VAL A  11      15.519 -25.506  -8.771  1.00 96.66           C  
ATOM    210 HG21 VAL A  11      15.415 -25.841  -7.739  1.00 96.66           H  
ATOM    211 HG22 VAL A  11      16.530 -25.122  -8.908  1.00 96.66           H  
ATOM    212 HG23 VAL A  11      15.376 -26.346  -9.451  1.00 96.66           H  
ATOM    213  N   LYS A  12      16.237 -24.356 -12.199  1.00 95.81           N  
ATOM    214  H   LYS A  12      15.650 -25.089 -12.570  1.00 95.81           H  
ATOM    215  CA  LYS A  12      17.612 -24.246 -12.729  1.00 95.81           C  
ATOM    216  HA  LYS A  12      18.295 -24.683 -12.000  1.00 95.81           H  
ATOM    217  C   LYS A  12      18.093 -22.810 -12.976  1.00 95.81           C  
ATOM    218  CB  LYS A  12      17.667 -25.066 -14.026  1.00 95.81           C  
ATOM    219  HB2 LYS A  12      17.292 -26.067 -13.817  1.00 95.81           H  
ATOM    220  HB3 LYS A  12      17.004 -24.610 -14.760  1.00 95.81           H  
ATOM    221  O   LYS A  12      19.266 -22.521 -12.780  1.00 95.81           O  
ATOM    222  CG  LYS A  12      19.074 -25.198 -14.628  1.00 95.81           C  
ATOM    223  HG2 LYS A  12      19.465 -24.218 -14.902  1.00 95.81           H  
ATOM    224  HG3 LYS A  12      19.739 -25.665 -13.901  1.00 95.81           H  
ATOM    225  CD  LYS A  12      18.977 -26.074 -15.880  1.00 95.81           C  
ATOM    226  HD2 LYS A  12      18.312 -25.596 -16.599  1.00 95.81           H  
ATOM    227  HD3 LYS A  12      18.538 -27.032 -15.600  1.00 95.81           H  
ATOM    228  CE  LYS A  12      20.340 -26.321 -16.527  1.00 95.81           C  
ATOM    229  HE2 LYS A  12      21.007 -26.742 -15.775  1.00 95.81           H  
ATOM    230  HE3 LYS A  12      20.756 -25.374 -16.869  1.00 95.81           H  
ATOM    231  NZ  LYS A  12      20.175 -27.271 -17.655  1.00 95.81           N  
ATOM    232  HZ1 LYS A  12      19.579 -26.880 -18.370  1.00 95.81           H  
ATOM    233  HZ2 LYS A  12      21.061 -27.537 -18.061  1.00 95.81           H  
ATOM    234  HZ3 LYS A  12      19.700 -28.102 -17.333  1.00 95.81           H  
ATOM    235  N   ASN A  13      17.206 -21.933 -13.445  1.00 95.12           N  
ATOM    236  H   ASN A  13      16.256 -22.265 -13.535  1.00 95.12           H  
ATOM    237  CA  ASN A  13      17.469 -20.505 -13.678  1.00 95.12           C  
ATOM    238  HA  ASN A  13      18.293 -20.185 -13.039  1.00 95.12           H  
ATOM    239  C   ASN A  13      16.263 -19.631 -13.290  1.00 95.12           C  
ATOM    240  CB  ASN A  13      17.860 -20.284 -15.153  1.00 95.12           C  
ATOM    241  HB2 ASN A  13      17.839 -19.219 -15.384  1.00 95.12           H  
ATOM    242  HB3 ASN A  13      17.138 -20.778 -15.802  1.00 95.12           H  
ATOM    243  O   ASN A  13      16.068 -18.555 -13.859  1.00 95.12           O  
ATOM    244  CG  ASN A  13      19.263 -20.741 -15.476  1.00 95.12           C  
ATOM    245  ND2 ASN A  13      19.410 -21.756 -16.293  1.00 95.12           N  
ATOM    246 HD21 ASN A  13      18.601 -22.256 -16.632  1.00 95.12           H  
ATOM    247 HD22 ASN A  13      20.366 -22.028 -16.473  1.00 95.12           H  
ATOM    248  OD1 ASN A  13      20.243 -20.133 -15.081  1.00 95.12           O  
ATOM    249  N   TYR A  14      15.407 -20.125 -12.396  1.00 96.22           N  
ATOM    250  H   TYR A  14      15.671 -20.932 -11.849  1.00 96.22           H  
ATOM    251  CA  TYR A  14      14.204 -19.402 -12.007  1.00 96.22           C  
ATOM    252  HA  TYR A  14      13.728 -19.013 -12.907  1.00 96.22           H  
ATOM    253  C   TYR A  14      14.583 -18.210 -11.116  1.00 96.22           C  
ATOM    254  CB  TYR A  14      13.216 -20.371 -11.348  1.00 96.22           C  
ATOM    255  HB2 TYR A  14      13.179 -21.288 -11.936  1.00 96.22           H  
ATOM    256  HB3 TYR A  14      13.564 -20.627 -10.347  1.00 96.22           H  
ATOM    257  O   TYR A  14      15.430 -18.344 -10.235  1.00 96.22           O  
ATOM    258  CG  TYR A  14      11.816 -19.806 -11.268  1.00 96.22           C  
ATOM    259  CD1 TYR A  14      11.522 -18.858 -10.274  1.00 96.22           C  
ATOM    260  HD1 TYR A  14      12.260 -18.592  -9.532  1.00 96.22           H  
ATOM    261  CD2 TYR A  14      10.833 -20.169 -12.214  1.00 96.22           C  
ATOM    262  HD2 TYR A  14      11.049 -20.914 -12.967  1.00 96.22           H  
ATOM    263  CE1 TYR A  14      10.265 -18.241 -10.252  1.00 96.22           C  
ATOM    264  HE1 TYR A  14      10.053 -17.464  -9.532  1.00 96.22           H  
ATOM    265  CE2 TYR A  14       9.550 -19.580 -12.156  1.00 96.22           C  
ATOM    266  HE2 TYR A  14       8.777 -19.843 -12.862  1.00 96.22           H  
ATOM    267  OH  TYR A  14       8.047 -18.046 -11.017  1.00 96.22           O  
ATOM    268  HH  TYR A  14       7.383 -18.409 -11.607  1.00 96.22           H  
ATOM    269  CZ  TYR A  14       9.265 -18.620 -11.160  1.00 96.22           C  
ATOM    270  N   ASN A  15      13.974 -17.045 -11.346  1.00 96.84           N  
ATOM    271  H   ASN A  15      13.241 -17.002 -12.040  1.00 96.84           H  
ATOM    272  CA  ASN A  15      14.174 -15.857 -10.519  1.00 96.84           C  
ATOM    273  HA  ASN A  15      14.862 -16.097  -9.708  1.00 96.84           H  
ATOM    274  C   ASN A  15      12.823 -15.419  -9.924  1.00 96.84           C  
ATOM    275  CB  ASN A  15      14.848 -14.752 -11.356  1.00 96.84           C  
ATOM    276  HB2 ASN A  15      15.771 -15.146 -11.781  1.00 96.84           H  
ATOM    277  HB3 ASN A  15      14.187 -14.451 -12.169  1.00 96.84           H  
ATOM    278  O   ASN A  15      11.956 -14.998 -10.688  1.00 96.84           O  
ATOM    279  CG  ASN A  15      15.186 -13.521 -10.527  1.00 96.84           C  
ATOM    280  ND2 ASN A  15      16.010 -12.637 -11.033  1.00 96.84           N  
ATOM    281 HD21 ASN A  15      16.193 -11.828 -10.456  1.00 96.84           H  
ATOM    282 HD22 ASN A  15      16.400 -12.750 -11.958  1.00 96.84           H  
ATOM    283  OD1 ASN A  15      14.721 -13.327  -9.418  1.00 96.84           O  
ATOM    284  N   PRO A  16      12.631 -15.470  -8.592  1.00 97.83           N  
ATOM    285  CA  PRO A  16      11.363 -15.110  -7.952  1.00 97.83           C  
ATOM    286  HA  PRO A  16      10.545 -15.661  -8.416  1.00 97.83           H  
ATOM    287  C   PRO A  16      11.012 -13.617  -8.054  1.00 97.83           C  
ATOM    288  CB  PRO A  16      11.511 -15.571  -6.498  1.00 97.83           C  
ATOM    289  HB2 PRO A  16      11.216 -16.617  -6.417  1.00 97.83           H  
ATOM    290  HB3 PRO A  16      10.931 -14.963  -5.804  1.00 97.83           H  
ATOM    291  O   PRO A  16       9.886 -13.241  -7.741  1.00 97.83           O  
ATOM    292  CG  PRO A  16      13.011 -15.449  -6.245  1.00 97.83           C  
ATOM    293  HG2 PRO A  16      13.347 -16.099  -5.437  1.00 97.83           H  
ATOM    294  HG3 PRO A  16      13.266 -14.410  -6.035  1.00 97.83           H  
ATOM    295  CD  PRO A  16      13.608 -15.867  -7.584  1.00 97.83           C  
ATOM    296  HD2 PRO A  16      13.737 -16.949  -7.609  1.00 97.83           H  
ATOM    297  HD3 PRO A  16      14.566 -15.365  -7.726  1.00 97.83           H  
ATOM    298  N   LEU A  17      11.936 -12.760  -8.506  1.00 96.35           N  
ATOM    299  H   LEU A  17      12.860 -13.114  -8.711  1.00 96.35           H  
ATOM    300  CA  LEU A  17      11.681 -11.334  -8.748  1.00 96.35           C  
ATOM    301  HA  LEU A  17      10.941 -10.977  -8.032  1.00 96.35           H  
ATOM    302  C   LEU A  17      11.117 -11.057 -10.149  1.00 96.35           C  
ATOM    303  CB  LEU A  17      12.982 -10.540  -8.542  1.00 96.35           C  
ATOM    304  HB2 LEU A  17      12.737  -9.480  -8.600  1.00 96.35           H  
ATOM    305  HB3 LEU A  17      13.666 -10.767  -9.360  1.00 96.35           H  
ATOM    306  O   LEU A  17      10.536  -9.999 -10.397  1.00 96.35           O  
ATOM    307  CG  LEU A  17      13.711 -10.798  -7.214  1.00 96.35           C  
ATOM    308  HG  LEU A  17      14.086 -11.822  -7.189  1.00 96.35           H  
ATOM    309  CD1 LEU A  17      14.904  -9.852  -7.113  1.00 96.35           C  
ATOM    310 HD11 LEU A  17      15.456 -10.058  -6.196  1.00 96.35           H  
ATOM    311 HD12 LEU A  17      14.568  -8.815  -7.097  1.00 96.35           H  
ATOM    312 HD13 LEU A  17      15.573 -10.002  -7.960  1.00 96.35           H  
ATOM    313  CD2 LEU A  17      12.801 -10.584  -6.006  1.00 96.35           C  
ATOM    314 HD21 LEU A  17      12.019 -11.343  -5.985  1.00 96.35           H  
ATOM    315 HD22 LEU A  17      13.390 -10.681  -5.094  1.00 96.35           H  
ATOM    316 HD23 LEU A  17      12.342  -9.597  -6.056  1.00 96.35           H  
ATOM    317  N   GLU A  18      11.288 -11.991 -11.085  1.00 95.82           N  
ATOM    318  H   GLU A  18      11.638 -12.897 -10.806  1.00 95.82           H  
ATOM    319  CA  GLU A  18      10.808 -11.845 -12.453  1.00 95.82           C  
ATOM    320  HA  GLU A  18      10.947 -10.809 -12.764  1.00 95.82           H  
ATOM    321  C   GLU A  18       9.316 -12.181 -12.542  1.00 95.82           C  
ATOM    322  CB  GLU A  18      11.640 -12.727 -13.392  1.00 95.82           C  
ATOM    323  HB2 GLU A  18      11.583 -13.755 -13.034  1.00 95.82           H  
ATOM    324  HB3 GLU A  18      12.680 -12.403 -13.365  1.00 95.82           H  
ATOM    325  O   GLU A  18       8.895 -13.294 -12.235  1.00 95.82           O  
ATOM    326  CG  GLU A  18      11.128 -12.665 -14.843  1.00 95.82           C  
ATOM    327  HG2 GLU A  18      11.236 -11.646 -15.214  1.00 95.82           H  
ATOM    328  HG3 GLU A  18      10.070 -12.925 -14.865  1.00 95.82           H  
ATOM    329  CD  GLU A  18      11.835 -13.653 -15.766  1.00 95.82           C  
ATOM    330  OE1 GLU A  18      11.856 -13.439 -17.005  1.00 95.82           O  
ATOM    331  OE2 GLU A  18      12.355 -14.667 -15.250  1.00 95.82           O  
ATOM    332  N   ARG A  19       8.518 -11.237 -13.054  1.00 98.10           N  
ATOM    333  H   ARG A  19       8.921 -10.327 -13.228  1.00 98.10           H  
ATOM    334  CA  ARG A  19       7.133 -11.509 -13.458  1.00 98.10           C  
ATOM    335  HA  ARG A  19       6.612 -11.881 -12.575  1.00 98.10           H  
ATOM    336  C   ARG A  19       7.121 -12.592 -14.558  1.00 98.10           C  
ATOM    337  CB  ARG A  19       6.458 -10.211 -13.925  1.00 98.10           C  
ATOM    338  HB2 ARG A  19       6.628  -9.438 -13.174  1.00 98.10           H  
ATOM    339  HB3 ARG A  19       6.895  -9.887 -14.869  1.00 98.10           H  
ATOM    340  O   ARG A  19       7.720 -12.353 -15.604  1.00 98.10           O  
ATOM    341  CG  ARG A  19       4.945 -10.398 -14.097  1.00 98.10           C  
ATOM    342  HG2 ARG A  19       4.529 -10.742 -13.150  1.00 98.10           H  
ATOM    343  HG3 ARG A  19       4.741 -11.154 -14.856  1.00 98.10           H  
ATOM    344  CD  ARG A  19       4.244  -9.088 -14.481  1.00 98.10           C  
ATOM    345  HD2 ARG A  19       3.178  -9.229 -14.307  1.00 98.10           H  
ATOM    346  HD3 ARG A  19       4.570  -8.285 -13.819  1.00 98.10           H  
ATOM    347  NE  ARG A  19       4.432  -8.727 -15.904  1.00 98.10           N  
ATOM    348  HE  ARG A  19       3.829  -9.201 -16.562  1.00 98.10           H  
ATOM    349  NH1 ARG A  19       5.989  -7.048 -15.706  1.00 98.10           N  
ATOM    350 HH11 ARG A  19       6.531  -6.333 -16.169  1.00 98.10           H  
ATOM    351 HH12 ARG A  19       6.067  -7.245 -14.718  1.00 98.10           H  
ATOM    352  NH2 ARG A  19       5.137  -7.553 -17.714  1.00 98.10           N  
ATOM    353 HH21 ARG A  19       5.786  -6.951 -18.201  1.00 98.10           H  
ATOM    354 HH22 ARG A  19       4.473  -8.034 -18.304  1.00 98.10           H  
ATOM    355  CZ  ARG A  19       5.189  -7.780 -16.431  1.00 98.10           C  
ATOM    356  N   PRO A  20       6.444 -13.740 -14.379  1.00 98.43           N  
ATOM    357  CA  PRO A  20       6.657 -14.936 -15.204  1.00 98.43           C  
ATOM    358  HA  PRO A  20       7.720 -15.031 -15.424  1.00 98.43           H  
ATOM    359  C   PRO A  20       5.910 -14.919 -16.553  1.00 98.43           C  
ATOM    360  CB  PRO A  20       6.258 -16.096 -14.291  1.00 98.43           C  
ATOM    361  HB2 PRO A  20       7.096 -16.362 -13.647  1.00 98.43           H  
ATOM    362  HB3 PRO A  20       5.933 -16.970 -14.856  1.00 98.43           H  
ATOM    363  O   PRO A  20       5.065 -15.772 -16.832  1.00 98.43           O  
ATOM    364  CG  PRO A  20       5.136 -15.501 -13.444  1.00 98.43           C  
ATOM    365  HG2 PRO A  20       4.992 -16.052 -12.514  1.00 98.43           H  
ATOM    366  HG3 PRO A  20       4.212 -15.456 -14.020  1.00 98.43           H  
ATOM    367  CD  PRO A  20       5.672 -14.094 -13.193  1.00 98.43           C  
ATOM    368  HD2 PRO A  20       4.856 -13.394 -13.012  1.00 98.43           H  
ATOM    369  HD3 PRO A  20       6.336 -14.119 -12.329  1.00 98.43           H  
ATOM    370  N   VAL A  21       6.226 -13.946 -17.411  1.00 97.86           N  
ATOM    371  H   VAL A  21       6.959 -13.306 -17.140  1.00 97.86           H  
ATOM    372  CA  VAL A  21       5.656 -13.792 -18.759  1.00 97.86           C  
ATOM    373  HA  VAL A  21       4.822 -14.485 -18.864  1.00 97.86           H  
ATOM    374  C   VAL A  21       6.668 -14.158 -19.847  1.00 97.86           C  
ATOM    375  CB  VAL A  21       5.087 -12.376 -18.987  1.00 97.86           C  
ATOM    376  HB  VAL A  21       4.741 -12.314 -20.019  1.00 97.86           H  
ATOM    377  O   VAL A  21       7.870 -13.976 -19.685  1.00 97.86           O  
ATOM    378  CG1 VAL A  21       3.881 -12.120 -18.077  1.00 97.86           C  
ATOM    379 HG11 VAL A  21       4.190 -12.133 -17.033  1.00 97.86           H  
ATOM    380 HG12 VAL A  21       3.438 -11.153 -18.319  1.00 97.86           H  
ATOM    381 HG13 VAL A  21       3.129 -12.893 -18.236  1.00 97.86           H  
ATOM    382  CG2 VAL A  21       6.109 -11.256 -18.760  1.00 97.86           C  
ATOM    383 HG21 VAL A  21       6.988 -11.415 -19.385  1.00 97.86           H  
ATOM    384 HG22 VAL A  21       6.428 -11.223 -17.719  1.00 97.86           H  
ATOM    385 HG23 VAL A  21       5.662 -10.299 -19.029  1.00 97.86           H  
ATOM    386  N   ALA A  22       6.179 -14.653 -20.988  1.00 96.70           N  
ATOM    387  H   ALA A  22       5.191 -14.855 -21.052  1.00 96.70           H  
ATOM    388  CA  ALA A  22       7.028 -14.910 -22.156  1.00 96.70           C  
ATOM    389  HA  ALA A  22       7.916 -15.457 -21.840  1.00 96.70           H  
ATOM    390  C   ALA A  22       7.498 -13.607 -22.828  1.00 96.70           C  
ATOM    391  CB  ALA A  22       6.245 -15.783 -23.143  1.00 96.70           C  
ATOM    392  HB1 ALA A  22       6.891 -16.046 -23.981  1.00 96.70           H  
ATOM    393  HB2 ALA A  22       5.372 -15.247 -23.517  1.00 96.70           H  
ATOM    394  HB3 ALA A  22       5.922 -16.701 -22.652  1.00 96.70           H  
ATOM    395  O   ALA A  22       8.623 -13.520 -23.313  1.00 96.70           O  
ATOM    396  N   ASN A  23       6.628 -12.591 -22.853  1.00 96.10           N  
ATOM    397  H   ASN A  23       5.748 -12.711 -22.371  1.00 96.10           H  
ATOM    398  CA  ASN A  23       6.917 -11.269 -23.395  1.00 96.10           C  
ATOM    399  HA  ASN A  23       7.961 -11.221 -23.706  1.00 96.10           H  
ATOM    400  C   ASN A  23       6.708 -10.213 -22.308  1.00 96.10           C  
ATOM    401  CB  ASN A  23       6.042 -11.031 -24.638  1.00 96.10           C  
ATOM    402  HB2 ASN A  23       6.246 -11.823 -25.359  1.00 96.10           H  
ATOM    403  HB3 ASN A  23       4.990 -11.079 -24.359  1.00 96.10           H  
ATOM    404  O   ASN A  23       5.578  -9.953 -21.897  1.00 96.10           O  
ATOM    405  CG  ASN A  23       6.295  -9.690 -25.314  1.00 96.10           C  
ATOM    406  ND2 ASN A  23       5.879  -9.550 -26.550  1.00 96.10           N  
ATOM    407 HD21 ASN A  23       6.117  -8.677 -26.998  1.00 96.10           H  
ATOM    408 HD22 ASN A  23       5.499 -10.341 -27.050  1.00 96.10           H  
ATOM    409  OD1 ASN A  23       6.841  -8.746 -24.765  1.00 96.10           O  
ATOM    410  N   ASP A  24       7.802  -9.582 -21.896  1.00 96.02           N  
ATOM    411  H   ASP A  24       8.687  -9.981 -22.175  1.00 96.02           H  
ATOM    412  CA  ASP A  24       7.873  -8.638 -20.778  1.00 96.02           C  
ATOM    413  HA  ASP A  24       7.522  -9.140 -19.877  1.00 96.02           H  
ATOM    414  C   ASP A  24       6.992  -7.383 -20.989  1.00 96.02           C  
ATOM    415  CB  ASP A  24       9.355  -8.257 -20.547  1.00 96.02           C  
ATOM    416  HB2 ASP A  24       9.693  -7.662 -21.395  1.00 96.02           H  
ATOM    417  HB3 ASP A  24       9.408  -7.626 -19.660  1.00 96.02           H  
ATOM    418  O   ASP A  24       6.620  -6.719 -20.018  1.00 96.02           O  
ATOM    419  CG  ASP A  24      10.340  -9.439 -20.363  1.00 96.02           C  
ATOM    420  OD1 ASP A  24       9.955 -10.623 -20.454  1.00 96.02           O  
ATOM    421  OD2 ASP A  24      11.565  -9.212 -20.239  1.00 96.02           O  
ATOM    422  N   SER A  25       6.618  -7.077 -22.242  1.00 95.25           N  
ATOM    423  H   SER A  25       6.906  -7.710 -22.974  1.00 95.25           H  
ATOM    424  CA  SER A  25       5.708  -5.971 -22.596  1.00 95.25           C  
ATOM    425  HA  SER A  25       5.921  -5.119 -21.951  1.00 95.25           H  
ATOM    426  C   SER A  25       4.224  -6.309 -22.426  1.00 95.25           C  
ATOM    427  CB  SER A  25       5.915  -5.536 -24.052  1.00 95.25           C  
ATOM    428  HB2 SER A  25       5.636  -6.352 -24.718  1.00 95.25           H  
ATOM    429  HB3 SER A  25       5.274  -4.681 -24.263  1.00 95.25           H  
ATOM    430  O   SER A  25       3.394  -5.407 -22.508  1.00 95.25           O  
ATOM    431  OG  SER A  25       7.259  -5.170 -24.297  1.00 95.25           O  
ATOM    432  HG  SER A  25       7.799  -5.956 -24.186  1.00 95.25           H  
ATOM    433  N   GLN A  26       3.883  -7.587 -22.242  1.00 96.66           N  
ATOM    434  H   GLN A  26       4.612  -8.271 -22.103  1.00 96.66           H  
ATOM    435  CA  GLN A  26       2.505  -8.034 -22.063  1.00 96.66           C  
ATOM    436  HA  GLN A  26       1.851  -7.261 -22.467  1.00 96.66           H  
ATOM    437  C   GLN A  26       2.153  -8.173 -20.572  1.00 96.66           C  
ATOM    438  CB  GLN A  26       2.252  -9.336 -22.846  1.00 96.66           C  
ATOM    439  HB2 GLN A  26       2.939 -10.101 -22.484  1.00 96.66           H  
ATOM    440  HB3 GLN A  26       1.240  -9.688 -22.645  1.00 96.66           H  
ATOM    441  O   GLN A  26       3.029  -8.484 -19.745  1.00 96.66           O  
ATOM    442  CG  GLN A  26       2.426  -9.200 -24.372  1.00 96.66           C  
ATOM    443  HG2 GLN A  26       2.329 -10.193 -24.811  1.00 96.66           H  
ATOM    444  HG3 GLN A  26       3.429  -8.838 -24.595  1.00 96.66           H  
ATOM    445  CD  GLN A  26       1.412  -8.281 -25.057  1.00 96.66           C  
ATOM    446  NE2 GLN A  26       1.397  -8.238 -26.371  1.00 96.66           N  
ATOM    447 HE21 GLN A  26       2.028  -8.804 -26.920  1.00 96.66           H  
ATOM    448 HE22 GLN A  26       0.703  -7.621 -26.769  1.00 96.66           H  
ATOM    449  OE1 GLN A  26       0.609  -7.588 -24.460  1.00 96.66           O  
ATOM    450  N   PRO A  27       0.877  -7.951 -20.207  1.00 98.18           N  
ATOM    451  CA  PRO A  27       0.433  -8.103 -18.832  1.00 98.18           C  
ATOM    452  HA  PRO A  27       1.102  -7.559 -18.165  1.00 98.18           H  
ATOM    453  C   PRO A  27       0.406  -9.578 -18.424  1.00 98.18           C  
ATOM    454  CB  PRO A  27      -0.960  -7.468 -18.775  1.00 98.18           C  
ATOM    455  HB2 PRO A  27      -1.598  -7.935 -18.024  1.00 98.18           H  
ATOM    456  HB3 PRO A  27      -0.874  -6.399 -18.580  1.00 98.18           H  
ATOM    457  O   PRO A  27       0.198 -10.472 -19.245  1.00 98.18           O  
ATOM    458  CG  PRO A  27      -1.497  -7.685 -20.189  1.00 98.18           C  
ATOM    459  HG2 PRO A  27      -1.902  -8.693 -20.276  1.00 98.18           H  
ATOM    460  HG3 PRO A  27      -2.250  -6.943 -20.454  1.00 98.18           H  
ATOM    461  CD  PRO A  27      -0.245  -7.557 -21.057  1.00 98.18           C  
ATOM    462  HD2 PRO A  27      -0.116  -6.519 -21.363  1.00 98.18           H  
ATOM    463  HD3 PRO A  27      -0.335  -8.199 -21.934  1.00 98.18           H  
ATOM    464  N   LEU A  28       0.569  -9.823 -17.126  1.00 98.33           N  
ATOM    465  H   LEU A  28       0.751  -9.043 -16.512  1.00 98.33           H  
ATOM    466  CA  LEU A  28       0.192 -11.084 -16.503  1.00 98.33           C  
ATOM    467  HA  LEU A  28       0.192 -11.873 -17.255  1.00 98.33           H  
ATOM    468  C   LEU A  28      -1.218 -10.946 -15.928  1.00 98.33           C  
ATOM    469  CB  LEU A  28       1.220 -11.437 -15.417  1.00 98.33           C  
ATOM    470  HB2 LEU A  28       2.208 -11.511 -15.871  1.00 98.33           H  
ATOM    471  HB3 LEU A  28       1.242 -10.627 -14.688  1.00 98.33           H  
ATOM    472  O   LEU A  28      -1.448 -10.099 -15.064  1.00 98.33           O  
ATOM    473  CG  LEU A  28       0.908 -12.750 -14.677  1.00 98.33           C  
ATOM    474  HG  LEU A  28      -0.076 -12.688 -14.211  1.00 98.33           H  
ATOM    475  CD1 LEU A  28       0.949 -13.966 -15.600  1.00 98.33           C  
ATOM    476 HD11 LEU A  28       0.759 -14.862 -15.009  1.00 98.33           H  
ATOM    477 HD12 LEU A  28       0.172 -13.900 -16.361  1.00 98.33           H  
ATOM    478 HD13 LEU A  28       1.926 -14.058 -16.075  1.00 98.33           H  
ATOM    479  CD2 LEU A  28       1.942 -12.957 -13.577  1.00 98.33           C  
ATOM    480 HD21 LEU A  28       1.704 -13.859 -13.012  1.00 98.33           H  
ATOM    481 HD22 LEU A  28       2.932 -13.063 -14.020  1.00 98.33           H  
ATOM    482 HD23 LEU A  28       1.931 -12.105 -12.897  1.00 98.33           H  
ATOM    483  N   THR A  29      -2.149 -11.782 -16.376  1.00 98.77           N  
ATOM    484  H   THR A  29      -1.934 -12.404 -17.143  1.00 98.77           H  
ATOM    485  CA  THR A  29      -3.496 -11.837 -15.799  1.00 98.77           C  
ATOM    486  HA  THR A  29      -3.828 -10.816 -15.607  1.00 98.77           H  
ATOM    487  C   THR A  29      -3.477 -12.593 -14.471  1.00 98.77           C  
ATOM    488  CB  THR A  29      -4.496 -12.468 -16.774  1.00 98.77           C  
ATOM    489  HB  THR A  29      -4.206 -13.500 -16.971  1.00 98.77           H  
ATOM    490  O   THR A  29      -2.929 -13.695 -14.388  1.00 98.77           O  
ATOM    491  CG2 THR A  29      -5.931 -12.436 -16.257  1.00 98.77           C  
ATOM    492 HG21 THR A  29      -6.198 -11.415 -15.985  1.00 98.77           H  
ATOM    493 HG22 THR A  29      -6.034 -13.083 -15.385  1.00 98.77           H  
ATOM    494 HG23 THR A  29      -6.607 -12.795 -17.032  1.00 98.77           H  
ATOM    495  OG1 THR A  29      -4.486 -11.753 -17.989  1.00 98.77           O  
ATOM    496  HG1 THR A  29      -5.007 -10.956 -17.866  1.00 98.77           H  
ATOM    497  N   VAL A  30      -4.102 -12.015 -13.443  1.00 98.79           N  
ATOM    498  H   VAL A  30      -4.521 -11.108 -13.592  1.00 98.79           H  
ATOM    499  CA  VAL A  30      -4.283 -12.643 -12.126  1.00 98.79           C  
ATOM    500  HA  VAL A  30      -3.979 -13.688 -12.184  1.00 98.79           H  
ATOM    501  C   VAL A  30      -5.752 -12.610 -11.740  1.00 98.79           C  
ATOM    502  CB  VAL A  30      -3.418 -11.973 -11.042  1.00 98.79           C  
ATOM    503  HB  VAL A  30      -3.682 -10.919 -10.957  1.00 98.79           H  
ATOM    504  O   VAL A  30      -6.332 -11.539 -11.568  1.00 98.79           O  
ATOM    505  CG1 VAL A  30      -3.608 -12.636  -9.669  1.00 98.79           C  
ATOM    506 HG11 VAL A  30      -2.966 -12.154  -8.932  1.00 98.79           H  
ATOM    507 HG12 VAL A  30      -3.361 -13.696  -9.728  1.00 98.79           H  
ATOM    508 HG13 VAL A  30      -4.639 -12.527  -9.333  1.00 98.79           H  
ATOM    509  CG2 VAL A  30      -1.936 -12.074 -11.415  1.00 98.79           C  
ATOM    510 HG21 VAL A  30      -1.722 -11.385 -12.233  1.00 98.79           H  
ATOM    511 HG22 VAL A  30      -1.315 -11.839 -10.551  1.00 98.79           H  
ATOM    512 HG23 VAL A  30      -1.696 -13.083 -11.751  1.00 98.79           H  
ATOM    513  N   TYR A  31      -6.344 -13.786 -11.562  1.00 98.63           N  
ATOM    514  H   TYR A  31      -5.787 -14.622 -11.668  1.00 98.63           H  
ATOM    515  CA  TYR A  31      -7.695 -13.937 -11.034  1.00 98.63           C  
ATOM    516  HA  TYR A  31      -8.310 -13.121 -11.415  1.00 98.63           H  
ATOM    517  C   TYR A  31      -7.671 -13.859  -9.509  1.00 98.63           C  
ATOM    518  CB  TYR A  31      -8.313 -15.248 -11.524  1.00 98.63           C  
ATOM    519  HB2 TYR A  31      -7.723 -16.084 -11.149  1.00 98.63           H  
ATOM    520  HB3 TYR A  31      -9.314 -15.339 -11.102  1.00 98.63           H  
ATOM    521  O   TYR A  31      -6.846 -14.517  -8.872  1.00 98.63           O  
ATOM    522  CG  TYR A  31      -8.413 -15.333 -13.033  1.00 98.63           C  
ATOM    523  CD1 TYR A  31      -9.457 -14.667 -13.703  1.00 98.63           C  
ATOM    524  HD1 TYR A  31     -10.190 -14.113 -13.135  1.00 98.63           H  
ATOM    525  CD2 TYR A  31      -7.442 -16.042 -13.767  1.00 98.63           C  
ATOM    526  HD2 TYR A  31      -6.634 -16.542 -13.253  1.00 98.63           H  
ATOM    527  CE1 TYR A  31      -9.534 -14.706 -15.108  1.00 98.63           C  
ATOM    528  HE1 TYR A  31     -10.330 -14.186 -15.620  1.00 98.63           H  
ATOM    529  CE2 TYR A  31      -7.520 -16.090 -15.171  1.00 98.63           C  
ATOM    530  HE2 TYR A  31      -6.781 -16.630 -15.746  1.00 98.63           H  
ATOM    531  OH  TYR A  31      -8.630 -15.466 -17.199  1.00 98.63           O  
ATOM    532  HH  TYR A  31      -9.364 -14.949 -17.539  1.00 98.63           H  
ATOM    533  CZ  TYR A  31      -8.564 -15.422 -15.843  1.00 98.63           C  
ATOM    534  N   PHE A  32      -8.566 -13.054  -8.938  1.00 98.70           N  
ATOM    535  H   PHE A  32      -9.191 -12.537  -9.539  1.00 98.70           H  
ATOM    536  CA  PHE A  32      -8.643 -12.777  -7.507  1.00 98.70           C  
ATOM    537  HA  PHE A  32      -8.002 -13.479  -6.974  1.00 98.70           H  
ATOM    538  C   PHE A  32     -10.072 -12.945  -6.977  1.00 98.70           C  
ATOM    539  CB  PHE A  32      -8.101 -11.367  -7.245  1.00 98.70           C  
ATOM    540  HB2 PHE A  32      -8.686 -10.650  -7.820  1.00 98.70           H  
ATOM    541  HB3 PHE A  32      -7.073 -11.314  -7.603  1.00 98.70           H  
ATOM    542  O   PHE A  32     -11.011 -12.335  -7.497  1.00 98.70           O  
ATOM    543  CG  PHE A  32      -8.122 -10.971  -5.783  1.00 98.70           C  
ATOM    544  CD1 PHE A  32      -9.087 -10.066  -5.307  1.00 98.70           C  
ATOM    545  HD1 PHE A  32      -9.821  -9.657  -5.986  1.00 98.70           H  
ATOM    546  CD2 PHE A  32      -7.179 -11.517  -4.895  1.00 98.70           C  
ATOM    547  HD2 PHE A  32      -6.452 -12.229  -5.256  1.00 98.70           H  
ATOM    548  CE1 PHE A  32      -9.089  -9.687  -3.955  1.00 98.70           C  
ATOM    549  HE1 PHE A  32      -9.802  -8.961  -3.592  1.00 98.70           H  
ATOM    550  CE2 PHE A  32      -7.191 -11.152  -3.539  1.00 98.70           C  
ATOM    551  HE2 PHE A  32      -6.467 -11.578  -2.861  1.00 98.70           H  
ATOM    552  CZ  PHE A  32      -8.148 -10.234  -3.071  1.00 98.70           C  
ATOM    553  HZ  PHE A  32      -8.165  -9.936  -2.033  1.00 98.70           H  
ATOM    554  N   SER A  33     -10.215 -13.745  -5.922  1.00 98.02           N  
ATOM    555  H   SER A  33      -9.384 -14.191  -5.560  1.00 98.02           H  
ATOM    556  CA  SER A  33     -11.456 -13.981  -5.173  1.00 98.02           C  
ATOM    557  HA  SER A  33     -12.138 -13.146  -5.333  1.00 98.02           H  
ATOM    558  C   SER A  33     -11.167 -14.053  -3.664  1.00 98.02           C  
ATOM    559  CB  SER A  33     -12.155 -15.253  -5.692  1.00 98.02           C  
ATOM    560  HB2 SER A  33     -12.470 -15.096  -6.724  1.00 98.02           H  
ATOM    561  HB3 SER A  33     -11.455 -16.088  -5.675  1.00 98.02           H  
ATOM    562  O   SER A  33     -10.018 -13.988  -3.215  1.00 98.02           O  
ATOM    563  OG  SER A  33     -13.293 -15.600  -4.927  1.00 98.02           O  
ATOM    564  HG  SER A  33     -14.112 -15.453  -5.406  1.00 98.02           H  
ATOM    565  N   LEU A  34     -12.232 -14.160  -2.877  1.00 96.89           N  
ATOM    566  H   LEU A  34     -13.105 -14.370  -3.340  1.00 96.89           H  
ATOM    567  CA  LEU A  34     -12.252 -14.163  -1.428  1.00 96.89           C  
ATOM    568  HA  LEU A  34     -11.268 -14.429  -1.039  1.00 96.89           H  
ATOM    569  C   LEU A  34     -13.295 -15.165  -0.925  1.00 96.89           C  
ATOM    570  CB  LEU A  34     -12.638 -12.739  -1.002  1.00 96.89           C  
ATOM    571  HB2 LEU A  34     -13.633 -12.523  -1.392  1.00 96.89           H  
ATOM    572  HB3 LEU A  34     -11.948 -12.024  -1.450  1.00 96.89           H  
ATOM    573  O   LEU A  34     -14.421 -15.149  -1.404  1.00 96.89           O  
ATOM    574  CG  LEU A  34     -12.656 -12.548   0.515  1.00 96.89           C  
ATOM    575  HG  LEU A  34     -13.214 -13.342   1.010  1.00 96.89           H  
ATOM    576  CD1 LEU A  34     -11.231 -12.518   1.028  1.00 96.89           C  
ATOM    577 HD11 LEU A  34     -10.784 -13.512   1.006  1.00 96.89           H  
ATOM    578 HD12 LEU A  34     -11.287 -12.148   2.051  1.00 96.89           H  
ATOM    579 HD13 LEU A  34     -10.636 -11.813   0.447  1.00 96.89           H  
ATOM    580  CD2 LEU A  34     -13.313 -11.216   0.869  1.00 96.89           C  
ATOM    581 HD21 LEU A  34     -13.388 -11.113   1.952  1.00 96.89           H  
ATOM    582 HD22 LEU A  34     -12.733 -10.390   0.459  1.00 96.89           H  
ATOM    583 HD23 LEU A  34     -14.316 -11.191   0.444  1.00 96.89           H  
ATOM    584  N   SER A  35     -12.966 -15.961   0.090  1.00 93.63           N  
ATOM    585  H   SER A  35     -12.007 -15.960   0.407  1.00 93.63           H  
ATOM    586  CA  SER A  35     -13.942 -16.740   0.863  1.00 93.63           C  
ATOM    587  HA  SER A  35     -14.911 -16.730   0.366  1.00 93.63           H  
ATOM    588  C   SER A  35     -14.101 -16.133   2.255  1.00 93.63           C  
ATOM    589  CB  SER A  35     -13.486 -18.196   0.947  1.00 93.63           C  
ATOM    590  HB2 SER A  35     -13.421 -18.604  -0.062  1.00 93.63           H  
ATOM    591  HB3 SER A  35     -12.501 -18.243   1.412  1.00 93.63           H  
ATOM    592  O   SER A  35     -13.127 -16.099   3.011  1.00 93.63           O  
ATOM    593  OG  SER A  35     -14.388 -18.982   1.691  1.00 93.63           O  
ATOM    594  HG  SER A  35     -14.400 -18.704   2.610  1.00 93.63           H  
ATOM    595  N   LEU A  36     -15.304 -15.669   2.607  1.00 96.81           N  
ATOM    596  H   LEU A  36     -16.072 -15.814   1.967  1.00 96.81           H  
ATOM    597  CA  LEU A  36     -15.608 -15.146   3.942  1.00 96.81           C  
ATOM    598  HA  LEU A  36     -14.688 -14.750   4.371  1.00 96.81           H  
ATOM    599  C   LEU A  36     -16.088 -16.272   4.856  1.00 96.81           C  
ATOM    600  CB  LEU A  36     -16.629 -13.994   3.859  1.00 96.81           C  
ATOM    601  HB2 LEU A  36     -17.520 -14.369   3.356  1.00 96.81           H  
ATOM    602  HB3 LEU A  36     -16.211 -13.193   3.249  1.00 96.81           H  
ATOM    603  O   LEU A  36     -17.123 -16.883   4.604  1.00 96.81           O  
ATOM    604  CG  LEU A  36     -17.049 -13.420   5.232  1.00 96.81           C  
ATOM    605  HG  LEU A  36     -17.425 -14.224   5.865  1.00 96.81           H  
ATOM    606  CD1 LEU A  36     -15.902 -12.728   5.972  1.00 96.81           C  
ATOM    607 HD11 LEU A  36     -15.448 -11.967   5.338  1.00 96.81           H  
ATOM    608 HD12 LEU A  36     -16.277 -12.260   6.883  1.00 96.81           H  
ATOM    609 HD13 LEU A  36     -15.151 -13.463   6.264  1.00 96.81           H  
ATOM    610  CD2 LEU A  36     -18.179 -12.404   5.067  1.00 96.81           C  
ATOM    611 HD21 LEU A  36     -17.827 -11.536   4.509  1.00 96.81           H  
ATOM    612 HD22 LEU A  36     -18.532 -12.082   6.047  1.00 96.81           H  
ATOM    613 HD23 LEU A  36     -19.010 -12.867   4.535  1.00 96.81           H  
ATOM    614  N   LEU A  37     -15.360 -16.503   5.949  1.00 94.28           N  
ATOM    615  H   LEU A  37     -14.514 -15.974   6.102  1.00 94.28           H  
ATOM    616  CA  LEU A  37     -15.728 -17.519   6.932  1.00 94.28           C  
ATOM    617  HA  LEU A  37     -16.377 -18.264   6.471  1.00 94.28           H  
ATOM    618  C   LEU A  37     -16.523 -16.929   8.089  1.00 94.28           C  
ATOM    619  CB  LEU A  37     -14.472 -18.238   7.439  1.00 94.28           C  
ATOM    620  HB2 LEU A  37     -13.842 -17.527   7.974  1.00 94.28           H  
ATOM    621  HB3 LEU A  37     -14.793 -19.002   8.146  1.00 94.28           H  
ATOM    622  O   LEU A  37     -17.493 -17.532   8.525  1.00 94.28           O  
ATOM    623  CG  LEU A  37     -13.632 -18.905   6.337  1.00 94.28           C  
ATOM    624  HG  LEU A  37     -13.183 -18.143   5.701  1.00 94.28           H  
ATOM    625  CD1 LEU A  37     -12.515 -19.697   7.007  1.00 94.28           C  
ATOM    626 HD11 LEU A  37     -11.831 -19.013   7.508  1.00 94.28           H  
ATOM    627 HD12 LEU A  37     -12.931 -20.405   7.724  1.00 94.28           H  
ATOM    628 HD13 LEU A  37     -11.978 -20.253   6.239  1.00 94.28           H  
ATOM    629  CD2 LEU A  37     -14.440 -19.864   5.459  1.00 94.28           C  
ATOM    630 HD21 LEU A  37     -13.781 -20.373   4.755  1.00 94.28           H  
ATOM    631 HD22 LEU A  37     -15.188 -19.314   4.887  1.00 94.28           H  
ATOM    632 HD23 LEU A  37     -14.946 -20.602   6.080  1.00 94.28           H  
ATOM    633  N   GLN A  38     -16.135 -15.759   8.600  1.00 93.94           N  
ATOM    634  H   GLN A  38     -15.322 -15.298   8.217  1.00 93.94           H  
ATOM    635  CA  GLN A  38     -16.805 -15.174   9.762  1.00 93.94           C  
ATOM    636  HA  GLN A  38     -17.881 -15.291   9.637  1.00 93.94           H  
ATOM    637  C   GLN A  38     -16.492 -13.679   9.924  1.00 93.94           C  
ATOM    638  CB  GLN A  38     -16.377 -15.969  11.013  1.00 93.94           C  
ATOM    639  HB2 GLN A  38     -16.520 -17.035  10.837  1.00 93.94           H  
ATOM    640  HB3 GLN A  38     -15.318 -15.797  11.207  1.00 93.94           H  
ATOM    641  O   GLN A  38     -15.366 -13.237   9.675  1.00 93.94           O  
ATOM    642  CG  GLN A  38     -17.184 -15.592  12.257  1.00 93.94           C  
ATOM    643  HG2 GLN A  38     -18.251 -15.688  12.057  1.00 93.94           H  
ATOM    644  HG3 GLN A  38     -16.959 -14.556  12.510  1.00 93.94           H  
ATOM    645  CD  GLN A  38     -16.841 -16.425  13.483  1.00 93.94           C  
ATOM    646  NE2 GLN A  38     -17.287 -16.005  14.646  1.00 93.94           N  
ATOM    647 HE21 GLN A  38     -17.803 -15.140  14.713  1.00 93.94           H  
ATOM    648 HE22 GLN A  38     -17.043 -16.567  15.449  1.00 93.94           H  
ATOM    649  OE1 GLN A  38     -16.146 -17.427  13.437  1.00 93.94           O  
ATOM    650  N   ILE A  39     -17.479 -12.919  10.412  1.00 96.44           N  
ATOM    651  H   ILE A  39     -18.353 -13.378  10.627  1.00 96.44           H  
ATOM    652  CA  ILE A  39     -17.267 -11.595  11.019  1.00 96.44           C  
ATOM    653  HA  ILE A  39     -16.447 -11.082  10.518  1.00 96.44           H  
ATOM    654  C   ILE A  39     -16.887 -11.822  12.482  1.00 96.44           C  
ATOM    655  CB  ILE A  39     -18.529 -10.713  10.910  1.00 96.44           C  
ATOM    656  HB  ILE A  39     -19.361 -11.250  11.366  1.00 96.44           H  
ATOM    657  O   ILE A  39     -17.683 -12.370  13.250  1.00 96.44           O  
ATOM    658  CG1 ILE A  39     -18.888 -10.430   9.435  1.00 96.44           C  
ATOM    659 HG12 ILE A  39     -18.220  -9.666   9.037  1.00 96.44           H  
ATOM    660 HG13 ILE A  39     -18.763 -11.330   8.833  1.00 96.44           H  
ATOM    661  CG2 ILE A  39     -18.314  -9.389  11.674  1.00 96.44           C  
ATOM    662 HG21 ILE A  39     -18.198  -9.566  12.743  1.00 96.44           H  
ATOM    663 HG22 ILE A  39     -19.171  -8.726  11.557  1.00 96.44           H  
ATOM    664 HG23 ILE A  39     -17.425  -8.875  11.309  1.00 96.44           H  
ATOM    665  CD1 ILE A  39     -20.342  -9.973   9.264  1.00 96.44           C  
ATOM    666 HD11 ILE A  39     -20.545  -9.088   9.868  1.00 96.44           H  
ATOM    667 HD12 ILE A  39     -21.021 -10.764   9.582  1.00 96.44           H  
ATOM    668 HD13 ILE A  39     -20.531  -9.739   8.216  1.00 96.44           H  
ATOM    669  N   MET A  40     -15.668 -11.444  12.851  1.00 96.43           N  
ATOM    670  H   MET A  40     -15.103 -10.899  12.215  1.00 96.43           H  
ATOM    671  CA  MET A  40     -15.124 -11.730  14.177  1.00 96.43           C  
ATOM    672  HA  MET A  40     -15.608 -12.613  14.594  1.00 96.43           H  
ATOM    673  C   MET A  40     -15.362 -10.603  15.168  1.00 96.43           C  
ATOM    674  CB  MET A  40     -13.627 -12.012  14.082  1.00 96.43           C  
ATOM    675  HB2 MET A  40     -13.240 -12.117  15.095  1.00 96.43           H  
ATOM    676  HB3 MET A  40     -13.118 -11.175  13.604  1.00 96.43           H  
ATOM    677  O   MET A  40     -15.629 -10.894  16.327  1.00 96.43           O  
ATOM    678  CG  MET A  40     -13.353 -13.298  13.303  1.00 96.43           C  
ATOM    679  HG2 MET A  40     -13.584 -13.132  12.251  1.00 96.43           H  
ATOM    680  HG3 MET A  40     -14.003 -14.089  13.677  1.00 96.43           H  
ATOM    681  SD  MET A  40     -11.643 -13.856  13.442  1.00 96.43           S  
ATOM    682  CE  MET A  40     -11.583 -14.392  15.174  1.00 96.43           C  
ATOM    683  HE1 MET A  40     -10.619 -14.860  15.373  1.00 96.43           H  
ATOM    684  HE2 MET A  40     -12.378 -15.112  15.367  1.00 96.43           H  
ATOM    685  HE3 MET A  40     -11.702 -13.535  15.837  1.00 96.43           H  
ATOM    686  N   ASP A  41     -15.256  -9.356  14.714  1.00 96.20           N  
ATOM    687  H   ASP A  41     -15.051  -9.185  13.740  1.00 96.20           H  
ATOM    688  CA  ASP A  41     -15.441  -8.181  15.562  1.00 96.20           C  
ATOM    689  HA  ASP A  41     -16.270  -8.369  16.245  1.00 96.20           H  
ATOM    690  C   ASP A  41     -15.777  -6.944  14.718  1.00 96.20           C  
ATOM    691  CB  ASP A  41     -14.164  -7.948  16.384  1.00 96.20           C  
ATOM    692  HB2 ASP A  41     -13.810  -8.894  16.792  1.00 96.20           H  
ATOM    693  HB3 ASP A  41     -13.386  -7.549  15.733  1.00 96.20           H  
ATOM    694  O   ASP A  41     -15.313  -6.830  13.575  1.00 96.20           O  
ATOM    695  CG  ASP A  41     -14.375  -6.988  17.550  1.00 96.20           C  
ATOM    696  OD1 ASP A  41     -15.551  -6.740  17.890  1.00 96.20           O  
ATOM    697  OD2 ASP A  41     -13.335  -6.532  18.067  1.00 96.20           O  
ATOM    698  N   VAL A  42     -16.575  -6.036  15.275  1.00 96.31           N  
ATOM    699  H   VAL A  42     -16.764  -6.146  16.261  1.00 96.31           H  
ATOM    700  CA  VAL A  42     -16.991  -4.769  14.655  1.00 96.31           C  
ATOM    701  HA  VAL A  42     -16.326  -4.543  13.821  1.00 96.31           H  
ATOM    702  C   VAL A  42     -16.825  -3.662  15.691  1.00 96.31           C  
ATOM    703  CB  VAL A  42     -18.441  -4.816  14.120  1.00 96.31           C  
ATOM    704  HB  VAL A  42     -19.143  -4.893  14.950  1.00 96.31           H  
ATOM    705  O   VAL A  42     -17.756  -3.327  16.411  1.00 96.31           O  
ATOM    706  CG1 VAL A  42     -18.755  -3.543  13.316  1.00 96.31           C  
ATOM    707 HG11 VAL A  42     -19.789  -3.577  12.973  1.00 96.31           H  
ATOM    708 HG12 VAL A  42     -18.651  -2.667  13.957  1.00 96.31           H  
ATOM    709 HG13 VAL A  42     -18.078  -3.452  12.467  1.00 96.31           H  
ATOM    710  CG2 VAL A  42     -18.685  -6.023  13.202  1.00 96.31           C  
ATOM    711 HG21 VAL A  42     -19.694  -5.977  12.794  1.00 96.31           H  
ATOM    712 HG22 VAL A  42     -18.604  -6.941  13.784  1.00 96.31           H  
ATOM    713 HG23 VAL A  42     -17.948  -6.039  12.399  1.00 96.31           H  
ATOM    714  N   ASP A  43     -15.624  -3.098  15.764  1.00 93.57           N  
ATOM    715  H   ASP A  43     -14.901  -3.390  15.121  1.00 93.57           H  
ATOM    716  CA  ASP A  43     -15.255  -2.143  16.805  1.00 93.57           C  
ATOM    717  HA  ASP A  43     -15.806  -2.374  17.717  1.00 93.57           H  
ATOM    718  C   ASP A  43     -15.602  -0.709  16.384  1.00 93.57           C  
ATOM    719  CB  ASP A  43     -13.764  -2.329  17.112  1.00 93.57           C  
ATOM    720  HB2 ASP A  43     -13.186  -2.123  16.211  1.00 93.57           H  
ATOM    721  HB3 ASP A  43     -13.592  -3.370  17.386  1.00 93.57           H  
ATOM    722  O   ASP A  43     -14.952  -0.123  15.507  1.00 93.57           O  
ATOM    723  CG  ASP A  43     -13.236  -1.441  18.240  1.00 93.57           C  
ATOM    724  OD1 ASP A  43     -13.908  -0.466  18.647  1.00 93.57           O  
ATOM    725  OD2 ASP A  43     -12.069  -1.657  18.624  1.00 93.57           O  
ATOM    726  N   GLU A  44     -16.621  -0.120  17.015  1.00 91.90           N  
ATOM    727  H   GLU A  44     -17.167  -0.663  17.669  1.00 91.90           H  
ATOM    728  CA  GLU A  44     -17.056   1.248  16.720  1.00 91.90           C  
ATOM    729  HA  GLU A  44     -17.074   1.372  15.637  1.00 91.90           H  
ATOM    730  C   GLU A  44     -16.111   2.321  17.270  1.00 91.90           C  
ATOM    731  CB  GLU A  44     -18.481   1.490  17.242  1.00 91.90           C  
ATOM    732  HB2 GLU A  44     -18.489   1.510  18.332  1.00 91.90           H  
ATOM    733  HB3 GLU A  44     -18.792   2.477  16.899  1.00 91.90           H  
ATOM    734  O   GLU A  44     -16.071   3.431  16.729  1.00 91.90           O  
ATOM    735  CG  GLU A  44     -19.489   0.461  16.696  1.00 91.90           C  
ATOM    736  HG2 GLU A  44     -19.063  -0.021  15.817  1.00 91.90           H  
ATOM    737  HG3 GLU A  44     -20.380   1.002  16.378  1.00 91.90           H  
ATOM    738  CD  GLU A  44     -19.907  -0.629  17.687  1.00 91.90           C  
ATOM    739  OE1 GLU A  44     -21.067  -1.108  17.533  1.00 91.90           O  
ATOM    740  OE2 GLU A  44     -19.101  -0.922  18.595  1.00 91.90           O  
ATOM    741  N   LYS A  45     -15.329   2.000  18.310  1.00 86.53           N  
ATOM    742  H   LYS A  45     -15.299   1.032  18.595  1.00 86.53           H  
ATOM    743  CA  LYS A  45     -14.358   2.926  18.903  1.00 86.53           C  
ATOM    744  HA  LYS A  45     -14.825   3.905  19.005  1.00 86.53           H  
ATOM    745  C   LYS A  45     -13.172   3.104  17.963  1.00 86.53           C  
ATOM    746  CB  LYS A  45     -13.939   2.427  20.299  1.00 86.53           C  
ATOM    747  HB2 LYS A  45     -14.825   2.344  20.929  1.00 86.53           H  
ATOM    748  HB3 LYS A  45     -13.472   1.445  20.225  1.00 86.53           H  
ATOM    749  O   LYS A  45     -12.866   4.227  17.561  1.00 86.53           O  
ATOM    750  CG  LYS A  45     -12.945   3.399  20.947  1.00 86.53           C  
ATOM    751  HG2 LYS A  45     -12.049   3.461  20.330  1.00 86.53           H  
ATOM    752  HG3 LYS A  45     -13.401   4.389  20.994  1.00 86.53           H  
ATOM    753  CD  LYS A  45     -12.524   2.978  22.359  1.00 86.53           C  
ATOM    754  HD2 LYS A  45     -12.066   1.990  22.322  1.00 86.53           H  
ATOM    755  HD3 LYS A  45     -13.394   2.964  23.015  1.00 86.53           H  
ATOM    756  CE  LYS A  45     -11.504   4.022  22.833  1.00 86.53           C  
ATOM    757  HE2 LYS A  45     -10.679   4.041  22.120  1.00 86.53           H  
ATOM    758  HE3 LYS A  45     -11.967   5.008  22.801  1.00 86.53           H  
ATOM    759  NZ  LYS A  45     -10.974   3.753  24.188  1.00 86.53           N  
ATOM    760  HZ1 LYS A  45     -11.709   3.791  24.880  1.00 86.53           H  
ATOM    761  HZ2 LYS A  45     -10.502   2.860  24.203  1.00 86.53           H  
ATOM    762  HZ3 LYS A  45     -10.283   4.458  24.401  1.00 86.53           H  
ATOM    763  N   ASN A  46     -12.543   1.998  17.571  1.00 87.51           N  
ATOM    764  H   ASN A  46     -12.870   1.117  17.942  1.00 87.51           H  
ATOM    765  CA  ASN A  46     -11.371   2.029  16.692  1.00 87.51           C  
ATOM    766  HA  ASN A  46     -10.790   2.922  16.922  1.00 87.51           H  
ATOM    767  C   ASN A  46     -11.737   2.134  15.204  1.00 87.51           C  
ATOM    768  CB  ASN A  46     -10.486   0.814  16.994  1.00 87.51           C  
ATOM    769  HB2 ASN A  46      -9.660   0.782  16.284  1.00 87.51           H  
ATOM    770  HB3 ASN A  46     -11.063  -0.104  16.884  1.00 87.51           H  
ATOM    771  O   ASN A  46     -10.865   2.412  14.375  1.00 87.51           O  
ATOM    772  CG  ASN A  46      -9.873   0.893  18.382  1.00 87.51           C  
ATOM    773  ND2 ASN A  46      -9.897  -0.163  19.148  1.00 87.51           N  
ATOM    774 HD21 ASN A  46      -9.520  -0.053  20.079  1.00 87.51           H  
ATOM    775 HD22 ASN A  46     -10.564  -0.890  18.936  1.00 87.51           H  
ATOM    776  OD1 ASN A  46      -9.351   1.909  18.796  1.00 87.51           O  
ATOM    777  N   GLN A  47     -13.014   1.943  14.853  1.00 93.67           N  
ATOM    778  H   GLN A  47     -13.659   1.657  15.576  1.00 93.67           H  
ATOM    779  CA  GLN A  47     -13.499   1.886  13.471  1.00 93.67           C  
ATOM    780  HA  GLN A  47     -14.552   1.607  13.515  1.00 93.67           H  
ATOM    781  C   GLN A  47     -12.824   0.768  12.672  1.00 93.67           C  
ATOM    782  CB  GLN A  47     -13.420   3.270  12.807  1.00 93.67           C  
ATOM    783  HB2 GLN A  47     -13.762   3.193  11.775  1.00 93.67           H  
ATOM    784  HB3 GLN A  47     -12.394   3.637  12.781  1.00 93.67           H  
ATOM    785  O   GLN A  47     -12.332   0.973  11.558  1.00 93.67           O  
ATOM    786  CG  GLN A  47     -14.306   4.278  13.539  1.00 93.67           C  
ATOM    787  HG2 GLN A  47     -15.260   3.805  13.776  1.00 93.67           H  
ATOM    788  HG3 GLN A  47     -13.835   4.580  14.474  1.00 93.67           H  
ATOM    789  CD  GLN A  47     -14.586   5.512  12.699  1.00 93.67           C  
ATOM    790  NE2 GLN A  47     -15.643   6.224  13.016  1.00 93.67           N  
ATOM    791 HE21 GLN A  47     -16.233   5.920  13.777  1.00 93.67           H  
ATOM    792 HE22 GLN A  47     -15.842   7.024  12.432  1.00 93.67           H  
ATOM    793  OE1 GLN A  47     -13.909   5.857  11.743  1.00 93.67           O  
ATOM    794  N   VAL A  48     -12.777  -0.425  13.270  1.00 95.76           N  
ATOM    795  H   VAL A  48     -13.267  -0.529  14.147  1.00 95.76           H  
ATOM    796  CA  VAL A  48     -12.102  -1.602  12.715  1.00 95.76           C  
ATOM    797  HA  VAL A  48     -11.727  -1.354  11.722  1.00 95.76           H  
ATOM    798  C   VAL A  48     -13.089  -2.751  12.558  1.00 95.76           C  
ATOM    799  CB  VAL A  48     -10.878  -2.007  13.562  1.00 95.76           C  
ATOM    800  HB  VAL A  48     -11.176  -2.127  14.604  1.00 95.76           H  
ATOM    801  O   VAL A  48     -13.732  -3.183  13.508  1.00 95.76           O  
ATOM    802  CG1 VAL A  48     -10.246  -3.321  13.078  1.00 95.76           C  
ATOM    803 HG11 VAL A  48      -9.995  -3.249  12.019  1.00 95.76           H  
ATOM    804 HG12 VAL A  48      -9.345  -3.525  13.656  1.00 95.76           H  
ATOM    805 HG13 VAL A  48     -10.935  -4.151  13.239  1.00 95.76           H  
ATOM    806  CG2 VAL A  48      -9.783  -0.933  13.478  1.00 95.76           C  
ATOM    807 HG21 VAL A  48     -10.160   0.009  13.876  1.00 95.76           H  
ATOM    808 HG22 VAL A  48      -8.922  -1.231  14.075  1.00 95.76           H  
ATOM    809 HG23 VAL A  48      -9.478  -0.782  12.442  1.00 95.76           H  
ATOM    810  N   LEU A  49     -13.157  -3.293  11.343  1.00 96.85           N  
ATOM    811  H   LEU A  49     -12.589  -2.877  10.619  1.00 96.85           H  
ATOM    812  CA  LEU A  49     -13.797  -4.575  11.066  1.00 96.85           C  
ATOM    813  HA  LEU A  49     -14.533  -4.788  11.841  1.00 96.85           H  
ATOM    814  C   LEU A  49     -12.735  -5.679  11.095  1.00 96.85           C  
ATOM    815  CB  LEU A  49     -14.532  -4.489   9.715  1.00 96.85           C  
ATOM    816  HB2 LEU A  49     -15.376  -3.806   9.813  1.00 96.85           H  
ATOM    817  HB3 LEU A  49     -13.848  -4.074   8.975  1.00 96.85           H  
ATOM    818  O   LEU A  49     -11.777  -5.623  10.316  1.00 96.85           O  
ATOM    819  CG  LEU A  49     -15.031  -5.852   9.202  1.00 96.85           C  
ATOM    820  HG  LEU A  49     -14.181  -6.531   9.137  1.00 96.85           H  
ATOM    821  CD1 LEU A  49     -16.108  -6.462  10.096  1.00 96.85           C  
ATOM    822 HD11 LEU A  49     -16.929  -5.757  10.226  1.00 96.85           H  
ATOM    823 HD12 LEU A  49     -15.695  -6.704  11.075  1.00 96.85           H  
ATOM    824 HD13 LEU A  49     -16.489  -7.381   9.651  1.00 96.85           H  
ATOM    825  CD2 LEU A  49     -15.619  -5.739   7.799  1.00 96.85           C  
ATOM    826 HD21 LEU A  49     -14.921  -5.218   7.143  1.00 96.85           H  
ATOM    827 HD22 LEU A  49     -16.567  -5.206   7.858  1.00 96.85           H  
ATOM    828 HD23 LEU A  49     -15.802  -6.738   7.402  1.00 96.85           H  
ATOM    829  N   THR A  50     -12.951  -6.704  11.921  1.00 97.99           N  
ATOM    830  H   THR A  50     -13.759  -6.663  12.527  1.00 97.99           H  
ATOM    831  CA  THR A  50     -12.123  -7.916  11.970  1.00 97.99           C  
ATOM    832  HA  THR A  50     -11.198  -7.721  11.428  1.00 97.99           H  
ATOM    833  C   THR A  50     -12.846  -9.085  11.300  1.00 97.99           C  
ATOM    834  CB  THR A  50     -11.710  -8.277  13.404  1.00 97.99           C  
ATOM    835  HB  THR A  50     -12.582  -8.608  13.969  1.00 97.99           H  
ATOM    836  O   THR A  50     -13.969  -9.436  11.666  1.00 97.99           O  
ATOM    837  CG2 THR A  50     -10.646  -9.376  13.418  1.00 97.99           C  
ATOM    838 HG21 THR A  50     -10.358  -9.581  14.450  1.00 97.99           H  
ATOM    839 HG22 THR A  50      -9.770  -9.049  12.858  1.00 97.99           H  
ATOM    840 HG23 THR A  50     -11.034 -10.294  12.978  1.00 97.99           H  
ATOM    841  OG1 THR A  50     -11.119  -7.167  14.037  1.00 97.99           O  
ATOM    842  HG1 THR A  50     -11.781  -6.761  14.602  1.00 97.99           H  
ATOM    843  N   THR A  51     -12.206  -9.724  10.318  1.00 97.17           N  
ATOM    844  H   THR A  51     -11.270  -9.424  10.089  1.00 97.17           H  
ATOM    845  CA  THR A  51     -12.792 -10.833   9.539  1.00 97.17           C  
ATOM    846  HA  THR A  51     -13.675 -11.210  10.055  1.00 97.17           H  
ATOM    847  C   THR A  51     -11.835 -12.008   9.399  1.00 97.17           C  
ATOM    848  CB  THR A  51     -13.240 -10.387   8.137  1.00 97.17           C  
ATOM    849  HB  THR A  51     -13.512 -11.269   7.557  1.00 97.17           H  
ATOM    850  O   THR A  51     -10.624 -11.824   9.299  1.00 97.17           O  
ATOM    851  CG2 THR A  51     -14.463  -9.478   8.183  1.00 97.17           C  
ATOM    852 HG21 THR A  51     -14.282  -8.646   8.863  1.00 97.17           H  
ATOM    853 HG22 THR A  51     -15.322 -10.045   8.544  1.00 97.17           H  
ATOM    854 HG23 THR A  51     -14.680  -9.101   7.184  1.00 97.17           H  
ATOM    855  OG1 THR A  51     -12.212  -9.701   7.458  1.00 97.17           O  
ATOM    856  HG1 THR A  51     -11.838  -9.061   8.068  1.00 97.17           H  
ATOM    857  N   ASN A  52     -12.384 -13.222   9.350  1.00 94.85           N  
ATOM    858  H   ASN A  52     -13.388 -13.297   9.437  1.00 94.85           H  
ATOM    859  CA  ASN A  52     -11.650 -14.423   8.960  1.00 94.85           C  
ATOM    860  HA  ASN A  52     -10.578 -14.258   9.066  1.00 94.85           H  
ATOM    861  C   ASN A  52     -11.944 -14.731   7.489  1.00 94.85           C  
ATOM    862  CB  ASN A  52     -12.045 -15.577   9.890  1.00 94.85           C  
ATOM    863  HB2 ASN A  52     -11.846 -15.287  10.922  1.00 94.85           H  
ATOM    864  HB3 ASN A  52     -13.111 -15.778   9.791  1.00 94.85           H  
ATOM    865  O   ASN A  52     -13.093 -15.027   7.137  1.00 94.85           O  
ATOM    866  CG  ASN A  52     -11.283 -16.861   9.609  1.00 94.85           C  
ATOM    867  ND2 ASN A  52     -11.548 -17.890  10.376  1.00 94.85           N  
ATOM    868 HD21 ASN A  52     -12.234 -17.812  11.114  1.00 94.85           H  
ATOM    869 HD22 ASN A  52     -11.047 -18.745  10.178  1.00 94.85           H  
ATOM    870  OD1 ASN A  52     -10.458 -16.978   8.718  1.00 94.85           O  
ATOM    871  N   ILE A  53     -10.920 -14.643   6.642  1.00 96.15           N  
ATOM    872  H   ILE A  53      -9.995 -14.476   7.013  1.00 96.15           H  
ATOM    873  CA  ILE A  53     -11.057 -14.805   5.194  1.00 96.15           C  
ATOM    874  HA  ILE A  53     -11.971 -15.368   5.006  1.00 96.15           H  
ATOM    875  C   ILE A  53      -9.917 -15.625   4.597  1.00 96.15           C  
ATOM    876  CB  ILE A  53     -11.185 -13.448   4.466  1.00 96.15           C  
ATOM    877  HB  ILE A  53     -11.293 -13.705   3.412  1.00 96.15           H  
ATOM    878  O   ILE A  53      -8.778 -15.584   5.069  1.00 96.15           O  
ATOM    879  CG1 ILE A  53      -9.944 -12.552   4.663  1.00 96.15           C  
ATOM    880 HG12 ILE A  53      -9.057 -13.110   4.364  1.00 96.15           H  
ATOM    881 HG13 ILE A  53      -9.877 -12.339   5.730  1.00 96.15           H  
ATOM    882  CG2 ILE A  53     -12.446 -12.690   4.905  1.00 96.15           C  
ATOM    883 HG21 ILE A  53     -13.287 -13.381   4.945  1.00 96.15           H  
ATOM    884 HG22 ILE A  53     -12.689 -11.898   4.197  1.00 96.15           H  
ATOM    885 HG23 ILE A  53     -12.297 -12.255   5.894  1.00 96.15           H  
ATOM    886  CD1 ILE A  53      -9.885 -11.201   3.927  1.00 96.15           C  
ATOM    887 HD11 ILE A  53      -9.167 -10.545   4.420  1.00 96.15           H  
ATOM    888 HD12 ILE A  53      -9.529 -11.345   2.907  1.00 96.15           H  
ATOM    889 HD13 ILE A  53     -10.849 -10.694   3.934  1.00 96.15           H  
ATOM    890  N   TRP A  54     -10.218 -16.345   3.517  1.00 93.49           N  
ATOM    891  H   TRP A  54     -11.180 -16.357   3.211  1.00 93.49           H  
ATOM    892  CA  TRP A  54      -9.219 -17.003   2.674  1.00 93.49           C  
ATOM    893  HA  TRP A  54      -8.228 -16.902   3.116  1.00 93.49           H  
ATOM    894  C   TRP A  54      -9.180 -16.316   1.316  1.00 93.49           C  
ATOM    895  CB  TRP A  54      -9.511 -18.502   2.541  1.00 93.49           C  
ATOM    896  HB2 TRP A  54     -10.479 -18.629   2.056  1.00 93.49           H  
ATOM    897  HB3 TRP A  54      -8.761 -18.930   1.875  1.00 93.49           H  
ATOM    898  O   TRP A  54     -10.170 -16.318   0.582  1.00 93.49           O  
ATOM    899  CG  TRP A  54      -9.518 -19.328   3.794  1.00 93.49           C  
ATOM    900  CD1 TRP A  54      -9.238 -18.915   5.053  1.00 93.49           C  
ATOM    901  HD1 TRP A  54      -8.961 -17.913   5.345  1.00 93.49           H  
ATOM    902  CD2 TRP A  54      -9.845 -20.745   3.921  1.00 93.49           C  
ATOM    903  CE2 TRP A  54      -9.705 -21.124   5.289  1.00 93.49           C  
ATOM    904  CE3 TRP A  54     -10.263 -21.744   3.017  1.00 93.49           C  
ATOM    905  HE3 TRP A  54     -10.402 -21.488   1.977  1.00 93.49           H  
ATOM    906  NE1 TRP A  54      -9.336 -19.967   5.934  1.00 93.49           N  
ATOM    907  HE1 TRP A  54      -9.240 -19.859   6.933  1.00 93.49           H  
ATOM    908  CH2 TRP A  54     -10.390 -23.391   4.819  1.00 93.49           C  
ATOM    909  HH2 TRP A  54     -10.622 -24.392   5.152  1.00 93.49           H  
ATOM    910  CZ2 TRP A  54      -9.972 -22.421   5.744  1.00 93.49           C  
ATOM    911  HZ2 TRP A  54      -9.882 -22.662   6.793  1.00 93.49           H  
ATOM    912  CZ3 TRP A  54     -10.534 -23.053   3.462  1.00 93.49           C  
ATOM    913  HZ3 TRP A  54     -10.878 -23.796   2.758  1.00 93.49           H  
ATOM    914  N   LEU A  55      -8.040 -15.717   0.979  1.00 97.97           N  
ATOM    915  H   LEU A  55      -7.246 -15.786   1.599  1.00 97.97           H  
ATOM    916  CA  LEU A  55      -7.833 -15.140  -0.346  1.00 97.97           C  
ATOM    917  HA  LEU A  55      -8.723 -14.586  -0.644  1.00 97.97           H  
ATOM    918  C   LEU A  55      -7.628 -16.261  -1.364  1.00 97.97           C  
ATOM    919  CB  LEU A  55      -6.626 -14.193  -0.315  1.00 97.97           C  
ATOM    920  HB2 LEU A  55      -6.410 -13.845  -1.325  1.00 97.97           H  
ATOM    921  HB3 LEU A  55      -5.779 -14.784   0.033  1.00 97.97           H  
ATOM    922  O   LEU A  55      -7.119 -17.329  -1.029  1.00 97.97           O  
ATOM    923  CG  LEU A  55      -6.788 -12.978   0.614  1.00 97.97           C  
ATOM    924  HG  LEU A  55      -7.149 -13.299   1.591  1.00 97.97           H  
ATOM    925  CD1 LEU A  55      -5.448 -12.266   0.803  1.00 97.97           C  
ATOM    926 HD11 LEU A  55      -5.591 -11.365   1.401  1.00 97.97           H  
ATOM    927 HD12 LEU A  55      -4.761 -12.922   1.338  1.00 97.97           H  
ATOM    928 HD13 LEU A  55      -5.015 -11.993  -0.159  1.00 97.97           H  
ATOM    929  CD2 LEU A  55      -7.757 -11.956   0.034  1.00 97.97           C  
ATOM    930 HD21 LEU A  55      -7.254 -11.395  -0.753  1.00 97.97           H  
ATOM    931 HD22 LEU A  55      -8.061 -11.267   0.821  1.00 97.97           H  
ATOM    932 HD23 LEU A  55      -8.641 -12.444  -0.377  1.00 97.97           H  
ATOM    933  N   GLN A  56      -7.999 -16.012  -2.614  1.00 96.29           N  
ATOM    934  H   GLN A  56      -8.481 -15.148  -2.819  1.00 96.29           H  
ATOM    935  CA  GLN A  56      -7.807 -16.956  -3.708  1.00 96.29           C  
ATOM    936  HA  GLN A  56      -7.144 -17.763  -3.398  1.00 96.29           H  
ATOM    937  C   GLN A  56      -7.159 -16.227  -4.879  1.00 96.29           C  
ATOM    938  CB  GLN A  56      -9.149 -17.572  -4.119  1.00 96.29           C  
ATOM    939  HB2 GLN A  56      -8.967 -18.288  -4.921  1.00 96.29           H  
ATOM    940  HB3 GLN A  56      -9.792 -16.780  -4.503  1.00 96.29           H  
ATOM    941  O   GLN A  56      -7.727 -15.277  -5.417  1.00 96.29           O  
ATOM    942  CG  GLN A  56      -9.885 -18.277  -2.968  1.00 96.29           C  
ATOM    943  HG2 GLN A  56      -9.259 -19.071  -2.561  1.00 96.29           H  
ATOM    944  HG3 GLN A  56     -10.096 -17.561  -2.174  1.00 96.29           H  
ATOM    945  CD  GLN A  56     -11.212 -18.878  -3.418  1.00 96.29           C  
ATOM    946  NE2 GLN A  56     -12.108 -19.171  -2.503  1.00 96.29           N  
ATOM    947 HE21 GLN A  56     -11.956 -18.946  -1.530  1.00 96.29           H  
ATOM    948 HE22 GLN A  56     -12.999 -19.504  -2.843  1.00 96.29           H  
ATOM    949  OE1 GLN A  56     -11.454 -19.120  -4.588  1.00 96.29           O  
ATOM    950  N   MET A  57      -5.963 -16.665  -5.263  1.00 98.50           N  
ATOM    951  H   MET A  57      -5.534 -17.416  -4.742  1.00 98.50           H  
ATOM    952  CA  MET A  57      -5.213 -16.102  -6.383  1.00 98.50           C  
ATOM    953  HA  MET A  57      -5.819 -15.350  -6.887  1.00 98.50           H  
ATOM    954  C   MET A  57      -4.881 -17.203  -7.387  1.00 98.50           C  
ATOM    955  CB  MET A  57      -3.936 -15.413  -5.887  1.00 98.50           C  
ATOM    956  HB2 MET A  57      -3.314 -16.153  -5.383  1.00 98.50           H  
ATOM    957  HB3 MET A  57      -3.388 -15.017  -6.741  1.00 98.50           H  
ATOM    958  O   MET A  57      -4.409 -18.279  -7.006  1.00 98.50           O  
ATOM    959  CG  MET A  57      -4.205 -14.273  -4.903  1.00 98.50           C  
ATOM    960  HG2 MET A  57      -4.776 -13.498  -5.413  1.00 98.50           H  
ATOM    961  HG3 MET A  57      -4.794 -14.654  -4.069  1.00 98.50           H  
ATOM    962  SD  MET A  57      -2.691 -13.538  -4.235  1.00 98.50           S  
ATOM    963  CE  MET A  57      -3.364 -12.693  -2.778  1.00 98.50           C  
ATOM    964  HE1 MET A  57      -4.116 -11.968  -3.087  1.00 98.50           H  
ATOM    965  HE2 MET A  57      -2.561 -12.171  -2.257  1.00 98.50           H  
ATOM    966  HE3 MET A  57      -3.813 -13.421  -2.102  1.00 98.50           H  
ATOM    967  N   SER A  58      -5.092 -16.924  -8.672  1.00 98.28           N  
ATOM    968  H   SER A  58      -5.536 -16.049  -8.911  1.00 98.28           H  
ATOM    969  CA  SER A  58      -4.684 -17.817  -9.756  1.00 98.28           C  
ATOM    970  HA  SER A  58      -3.916 -18.485  -9.366  1.00 98.28           H  
ATOM    971  C   SER A  58      -4.067 -17.051 -10.920  1.00 98.28           C  
ATOM    972  CB  SER A  58      -5.857 -18.679 -10.224  1.00 98.28           C  
ATOM    973  HB2 SER A  58      -6.611 -18.055 -10.704  1.00 98.28           H  
ATOM    974  HB3 SER A  58      -6.302 -19.179  -9.364  1.00 98.28           H  
ATOM    975  O   SER A  58      -4.572 -16.008 -11.331  1.00 98.28           O  
ATOM    976  OG  SER A  58      -5.389 -19.653 -11.137  1.00 98.28           O  
ATOM    977  HG  SER A  58      -4.620 -20.085 -10.757  1.00 98.28           H  
ATOM    978  N   TRP A  59      -2.957 -17.568 -11.442  1.00 98.64           N  
ATOM    979  H   TRP A  59      -2.628 -18.454 -11.086  1.00 98.64           H  
ATOM    980  CA  TRP A  59      -2.217 -16.994 -12.567  1.00 98.64           C  
ATOM    981  HA  TRP A  59      -2.915 -16.497 -13.241  1.00 98.64           H  
ATOM    982  C   TRP A  59      -1.503 -18.095 -13.353  1.00 98.64           C  
ATOM    983  CB  TRP A  59      -1.224 -15.943 -12.052  1.00 98.64           C  
ATOM    984  HB2 TRP A  59      -1.785 -15.229 -11.450  1.00 98.64           H  
ATOM    985  HB3 TRP A  59      -0.814 -15.396 -12.900  1.00 98.64           H  
ATOM    986  O   TRP A  59      -1.538 -19.262 -12.967  1.00 98.64           O  
ATOM    987  CG  TRP A  59      -0.089 -16.448 -11.212  1.00 98.64           C  
ATOM    988  CD1 TRP A  59       1.157 -16.754 -11.647  1.00 98.64           C  
ATOM    989  HD1 TRP A  59       1.494 -16.677 -12.670  1.00 98.64           H  
ATOM    990  CD2 TRP A  59      -0.076 -16.675  -9.771  1.00 98.64           C  
ATOM    991  CE2 TRP A  59       1.228 -17.117  -9.395  1.00 98.64           C  
ATOM    992  CE3 TRP A  59      -1.032 -16.533  -8.743  1.00 98.64           C  
ATOM    993  HE3 TRP A  59      -2.023 -16.181  -8.988  1.00 98.64           H  
ATOM    994  NE1 TRP A  59       1.939 -17.144 -10.575  1.00 98.64           N  
ATOM    995  HE1 TRP A  59       2.922 -17.361 -10.651  1.00 98.64           H  
ATOM    996  CH2 TRP A  59       0.591 -17.263  -7.066  1.00 98.64           C  
ATOM    997  HH2 TRP A  59       0.842 -17.464  -6.035  1.00 98.64           H  
ATOM    998  CZ2 TRP A  59       1.567 -17.408  -8.066  1.00 98.64           C  
ATOM    999  HZ2 TRP A  59       2.573 -17.714  -7.818  1.00 98.64           H  
ATOM   1000  CZ3 TRP A  59      -0.702 -16.827  -7.407  1.00 98.64           C  
ATOM   1001  HZ3 TRP A  59      -1.445 -16.698  -6.634  1.00 98.64           H  
ATOM   1002  N   THR A  60      -0.851 -17.734 -14.457  1.00 98.69           N  
ATOM   1003  H   THR A  60      -0.808 -16.755 -14.699  1.00 98.69           H  
ATOM   1004  CA  THR A  60      -0.051 -18.672 -15.260  1.00 98.69           C  
ATOM   1005  HA  THR A  60      -0.130 -19.677 -14.846  1.00 98.69           H  
ATOM   1006  C   THR A  60       1.417 -18.274 -15.234  1.00 98.69           C  
ATOM   1007  CB  THR A  60      -0.561 -18.742 -16.703  1.00 98.69           C  
ATOM   1008  HB  THR A  60      -0.446 -17.769 -17.180  1.00 98.69           H  
ATOM   1009  O   THR A  60       1.752 -17.129 -15.516  1.00 98.69           O  
ATOM   1010  CG2 THR A  60       0.156 -19.807 -17.532  1.00 98.69           C  
ATOM   1011 HG21 THR A  60      -0.298 -19.860 -18.521  1.00 98.69           H  
ATOM   1012 HG22 THR A  60       0.067 -20.779 -17.047  1.00 98.69           H  
ATOM   1013 HG23 THR A  60       1.210 -19.553 -17.645  1.00 98.69           H  
ATOM   1014  OG1 THR A  60      -1.924 -19.095 -16.697  1.00 98.69           O  
ATOM   1015  HG1 THR A  60      -2.384 -18.498 -16.103  1.00 98.69           H  
ATOM   1016  N   ASP A  61       2.291 -19.219 -14.917  1.00 98.77           N  
ATOM   1017  H   ASP A  61       1.947 -20.135 -14.667  1.00 98.77           H  
ATOM   1018  CA  ASP A  61       3.737 -19.060 -14.977  1.00 98.77           C  
ATOM   1019  HA  ASP A  61       3.981 -17.998 -14.993  1.00 98.77           H  
ATOM   1020  C   ASP A  61       4.286 -19.705 -16.255  1.00 98.77           C  
ATOM   1021  CB  ASP A  61       4.345 -19.660 -13.709  1.00 98.77           C  
ATOM   1022  HB2 ASP A  61       4.211 -20.741 -13.711  1.00 98.77           H  
ATOM   1023  HB3 ASP A  61       3.814 -19.253 -12.849  1.00 98.77           H  
ATOM   1024  O   ASP A  61       4.183 -20.919 -16.460  1.00 98.77           O  
ATOM   1025  CG  ASP A  61       5.824 -19.327 -13.563  1.00 98.77           C  
ATOM   1026  OD1 ASP A  61       6.582 -19.402 -14.556  1.00 98.77           O  
ATOM   1027  OD2 ASP A  61       6.207 -18.982 -12.432  1.00 98.77           O  
ATOM   1028  N   HIS A  62       4.874 -18.892 -17.133  1.00 98.31           N  
ATOM   1029  H   HIS A  62       4.927 -17.905 -16.923  1.00 98.31           H  
ATOM   1030  CA  HIS A  62       5.446 -19.378 -18.388  1.00 98.31           C  
ATOM   1031  HA  HIS A  62       4.668 -19.899 -18.945  1.00 98.31           H  
ATOM   1032  C   HIS A  62       6.603 -20.374 -18.184  1.00 98.31           C  
ATOM   1033  CB  HIS A  62       5.906 -18.168 -19.212  1.00 98.31           C  
ATOM   1034  HB2 HIS A  62       6.612 -17.583 -18.622  1.00 98.31           H  
ATOM   1035  HB3 HIS A  62       5.045 -17.538 -19.434  1.00 98.31           H  
ATOM   1036  O   HIS A  62       6.809 -21.259 -19.013  1.00 98.31           O  
ATOM   1037  CG  HIS A  62       6.571 -18.560 -20.507  1.00 98.31           C  
ATOM   1038  CD2 HIS A  62       7.864 -18.296 -20.867  1.00 98.31           C  
ATOM   1039  HD2 HIS A  62       8.578 -17.728 -20.290  1.00 98.31           H  
ATOM   1040  ND1 HIS A  62       6.024 -19.339 -21.501  1.00 98.31           N  
ATOM   1041  HD1 HIS A  62       5.138 -19.823 -21.456  1.00 98.31           H  
ATOM   1042  CE1 HIS A  62       6.965 -19.537 -22.438  1.00 98.31           C  
ATOM   1043  HE1 HIS A  62       6.847 -20.153 -23.317  1.00 98.31           H  
ATOM   1044  NE2 HIS A  62       8.101 -18.909 -22.102  1.00 98.31           N  
ATOM   1045  N   TYR A  63       7.353 -20.255 -17.089  1.00 98.29           N  
ATOM   1046  H   TYR A  63       7.055 -19.622 -16.361  1.00 98.29           H  
ATOM   1047  CA  TYR A  63       8.582 -21.008 -16.858  1.00 98.29           C  
ATOM   1048  HA  TYR A  63       9.000 -21.296 -17.822  1.00 98.29           H  
ATOM   1049  C   TYR A  63       8.374 -22.307 -16.069  1.00 98.29           C  
ATOM   1050  CB  TYR A  63       9.585 -20.087 -16.162  1.00 98.29           C  
ATOM   1051  HB2 TYR A  63      10.508 -20.643 -16.002  1.00 98.29           H  
ATOM   1052  HB3 TYR A  63       9.191 -19.823 -15.180  1.00 98.29           H  
ATOM   1053  O   TYR A  63       9.276 -23.145 -16.046  1.00 98.29           O  
ATOM   1054  CG  TYR A  63       9.921 -18.817 -16.926  1.00 98.29           C  
ATOM   1055  CD1 TYR A  63      10.601 -18.894 -18.159  1.00 98.29           C  
ATOM   1056  HD1 TYR A  63      10.792 -19.856 -18.611  1.00 98.29           H  
ATOM   1057  CD2 TYR A  63       9.617 -17.557 -16.372  1.00 98.29           C  
ATOM   1058  HD2 TYR A  63       9.070 -17.492 -15.443  1.00 98.29           H  
ATOM   1059  CE1 TYR A  63      11.021 -17.716 -18.811  1.00 98.29           C  
ATOM   1060  HE1 TYR A  63      11.540 -17.763 -19.757  1.00 98.29           H  
ATOM   1061  CE2 TYR A  63      10.056 -16.380 -17.013  1.00 98.29           C  
ATOM   1062  HE2 TYR A  63       9.853 -15.414 -16.576  1.00 98.29           H  
ATOM   1063  OH  TYR A  63      11.296 -15.329 -18.786  1.00 98.29           O  
ATOM   1064  HH  TYR A  63      11.290 -14.612 -18.147  1.00 98.29           H  
ATOM   1065  CZ  TYR A  63      10.777 -16.455 -18.224  1.00 98.29           C  
ATOM   1066  N   LEU A  64       7.207 -22.507 -15.446  1.00 98.32           N  
ATOM   1067  H   LEU A  64       6.528 -21.761 -15.483  1.00 98.32           H  
ATOM   1068  CA  LEU A  64       6.886 -23.703 -14.654  1.00 98.32           C  
ATOM   1069  HA  LEU A  64       7.820 -24.220 -14.436  1.00 98.32           H  
ATOM   1070  C   LEU A  64       6.042 -24.726 -15.431  1.00 98.32           C  
ATOM   1071  CB  LEU A  64       6.272 -23.314 -13.298  1.00 98.32           C  
ATOM   1072  HB2 LEU A  64       5.327 -22.803 -13.483  1.00 98.32           H  
ATOM   1073  HB3 LEU A  64       6.062 -24.229 -12.744  1.00 98.32           H  
ATOM   1074  O   LEU A  64       5.023 -25.211 -14.940  1.00 98.32           O  
ATOM   1075  CG  LEU A  64       7.155 -22.421 -12.413  1.00 98.32           C  
ATOM   1076  HG  LEU A  64       7.357 -21.489 -12.942  1.00 98.32           H  
ATOM   1077  CD1 LEU A  64       6.420 -22.098 -11.113  1.00 98.32           C  
ATOM   1078 HD11 LEU A  64       5.438 -21.684 -11.339  1.00 98.32           H  
ATOM   1079 HD12 LEU A  64       6.319 -22.992 -10.499  1.00 98.32           H  
ATOM   1080 HD13 LEU A  64       6.982 -21.338 -10.570  1.00 98.32           H  
ATOM   1081  CD2 LEU A  64       8.491 -23.077 -12.050  1.00 98.32           C  
ATOM   1082 HD21 LEU A  64       8.319 -24.049 -11.587  1.00 98.32           H  
ATOM   1083 HD22 LEU A  64       9.106 -23.192 -12.943  1.00 98.32           H  
ATOM   1084 HD23 LEU A  64       9.029 -22.436 -11.352  1.00 98.32           H  
ATOM   1085  N   GLN A  65       6.470 -25.068 -16.646  1.00 98.32           N  
ATOM   1086  H   GLN A  65       7.338 -24.666 -16.971  1.00 98.32           H  
ATOM   1087  CA  GLN A  65       5.780 -26.018 -17.529  1.00 98.32           C  
ATOM   1088  HA  GLN A  65       4.832 -26.307 -17.075  1.00 98.32           H  
ATOM   1089  C   GLN A  65       6.596 -27.301 -17.729  1.00 98.32           C  
ATOM   1090  CB  GLN A  65       5.457 -25.355 -18.875  1.00 98.32           C  
ATOM   1091  HB2 GLN A  65       4.909 -26.072 -19.486  1.00 98.32           H  
ATOM   1092  HB3 GLN A  65       6.383 -25.096 -19.388  1.00 98.32           H  
ATOM   1093  O   GLN A  65       7.826 -27.270 -17.725  1.00 98.32           O  
ATOM   1094  CG  GLN A  65       4.604 -24.088 -18.705  1.00 98.32           C  
ATOM   1095  HG2 GLN A  65       5.186 -23.323 -18.192  1.00 98.32           H  
ATOM   1096  HG3 GLN A  65       3.736 -24.319 -18.087  1.00 98.32           H  
ATOM   1097  CD  GLN A  65       4.106 -23.508 -20.022  1.00 98.32           C  
ATOM   1098  NE2 GLN A  65       3.595 -22.297 -19.997  1.00 98.32           N  
ATOM   1099 HE21 GLN A  65       3.148 -21.984 -20.846  1.00 98.32           H  
ATOM   1100 HE22 GLN A  65       3.521 -21.823 -19.108  1.00 98.32           H  
ATOM   1101  OE1 GLN A  65       4.109 -24.128 -21.075  1.00 98.32           O  
ATOM   1102  N   TRP A  66       5.925 -28.444 -17.916  1.00 96.82           N  
ATOM   1103  H   TRP A  66       4.916 -28.418 -17.929  1.00 96.82           H  
ATOM   1104  CA  TRP A  66       6.595 -29.719 -18.214  1.00 96.82           C  
ATOM   1105  HA  TRP A  66       7.446 -29.507 -18.861  1.00 96.82           H  
ATOM   1106  C   TRP A  66       5.695 -30.715 -18.948  1.00 96.82           C  
ATOM   1107  CB  TRP A  66       7.132 -30.368 -16.929  1.00 96.82           C  
ATOM   1108  HB2 TRP A  66       7.775 -31.205 -17.203  1.00 96.82           H  
ATOM   1109  HB3 TRP A  66       7.763 -29.644 -16.414  1.00 96.82           H  
ATOM   1110  O   TRP A  66       4.467 -30.634 -18.918  1.00 96.82           O  
ATOM   1111  CG  TRP A  66       6.095 -30.867 -15.969  1.00 96.82           C  
ATOM   1112  CD1 TRP A  66       5.632 -32.137 -15.876  1.00 96.82           C  
ATOM   1113  HD1 TRP A  66       5.964 -32.960 -16.491  1.00 96.82           H  
ATOM   1114  CD2 TRP A  66       5.390 -30.107 -14.945  1.00 96.82           C  
ATOM   1115  CE2 TRP A  66       4.503 -30.992 -14.263  1.00 96.82           C  
ATOM   1116  CE3 TRP A  66       5.415 -28.763 -14.516  1.00 96.82           C  
ATOM   1117  HE3 TRP A  66       6.065 -28.056 -15.010  1.00 96.82           H  
ATOM   1118  NE1 TRP A  66       4.694 -32.217 -14.864  1.00 96.82           N  
ATOM   1119  HE1 TRP A  66       4.271 -33.079 -14.551  1.00 96.82           H  
ATOM   1120  CH2 TRP A  66       3.735 -29.222 -12.808  1.00 96.82           C  
ATOM   1121  HH2 TRP A  66       3.105 -28.864 -12.007  1.00 96.82           H  
ATOM   1122  CZ2 TRP A  66       3.688 -30.567 -13.208  1.00 96.82           C  
ATOM   1123  HZ2 TRP A  66       3.033 -31.270 -12.715  1.00 96.82           H  
ATOM   1124  CZ3 TRP A  66       4.591 -28.323 -13.466  1.00 96.82           C  
ATOM   1125  HZ3 TRP A  66       4.602 -27.281 -13.182  1.00 96.82           H  
ATOM   1126  N   ASN A  67       6.317 -31.716 -19.575  1.00 97.22           N  
ATOM   1127  H   ASN A  67       7.327 -31.744 -19.559  1.00 97.22           H  
ATOM   1128  CA  ASN A  67       5.610 -32.795 -20.255  1.00 97.22           C  
ATOM   1129  HA  ASN A  67       4.671 -32.405 -20.648  1.00 97.22           H  
ATOM   1130  C   ASN A  67       5.278 -33.941 -19.284  1.00 97.22           C  
ATOM   1131  CB  ASN A  67       6.455 -33.253 -21.453  1.00 97.22           C  
ATOM   1132  HB2 ASN A  67       6.700 -32.383 -22.063  1.00 97.22           H  
ATOM   1133  HB3 ASN A  67       7.389 -33.696 -21.107  1.00 97.22           H  
ATOM   1134  O   ASN A  67       6.168 -34.642 -18.807  1.00 97.22           O  
ATOM   1135  CG  ASN A  67       5.740 -34.260 -22.338  1.00 97.22           C  
ATOM   1136  ND2 ASN A  67       6.249 -34.480 -23.524  1.00 97.22           N  
ATOM   1137 HD21 ASN A  67       7.102 -34.016 -23.801  1.00 97.22           H  
ATOM   1138 HD22 ASN A  67       5.773 -35.133 -24.129  1.00 97.22           H  
ATOM   1139  OD1 ASN A  67       4.732 -34.861 -21.985  1.00 97.22           O  
ATOM   1140  N   VAL A  68       3.991 -34.187 -19.033  1.00 94.15           N  
ATOM   1141  H   VAL A  68       3.306 -33.566 -19.439  1.00 94.15           H  
ATOM   1142  CA  VAL A  68       3.528 -35.265 -18.135  1.00 94.15           C  
ATOM   1143  HA  VAL A  68       3.957 -35.095 -17.148  1.00 94.15           H  
ATOM   1144  C   VAL A  68       4.003 -36.654 -18.589  1.00 94.15           C  
ATOM   1145  CB  VAL A  68       1.991 -35.231 -18.004  1.00 94.15           C  
ATOM   1146  HB  VAL A  68       1.545 -35.385 -18.987  1.00 94.15           H  
ATOM   1147  O   VAL A  68       4.233 -37.518 -17.746  1.00 94.15           O  
ATOM   1148  CG1 VAL A  68       1.450 -36.308 -17.051  1.00 94.15           C  
ATOM   1149 HG11 VAL A  68       0.374 -36.185 -16.929  1.00 94.15           H  
ATOM   1150 HG12 VAL A  68       1.945 -36.224 -16.083  1.00 94.15           H  
ATOM   1151 HG13 VAL A  68       1.636 -37.299 -17.465  1.00 94.15           H  
ATOM   1152  CG2 VAL A  68       1.515 -33.876 -17.462  1.00 94.15           C  
ATOM   1153 HG21 VAL A  68       1.970 -33.679 -16.491  1.00 94.15           H  
ATOM   1154 HG22 VAL A  68       0.430 -33.868 -17.359  1.00 94.15           H  
ATOM   1155 HG23 VAL A  68       1.784 -33.072 -18.147  1.00 94.15           H  
ATOM   1156  N   SER A  69       4.202 -36.869 -19.894  1.00 96.91           N  
ATOM   1157  H   SER A  69       4.058 -36.108 -20.542  1.00 96.91           H  
ATOM   1158  CA  SER A  69       4.695 -38.147 -20.434  1.00 96.91           C  
ATOM   1159  HA  SER A  69       4.145 -38.963 -19.966  1.00 96.91           H  
ATOM   1160  C   SER A  69       6.183 -38.375 -20.146  1.00 96.91           C  
ATOM   1161  CB  SER A  69       4.459 -38.231 -21.946  1.00 96.91           C  
ATOM   1162  HB2 SER A  69       4.690 -39.242 -22.283  1.00 96.91           H  
ATOM   1163  HB3 SER A  69       5.119 -37.533 -22.461  1.00 96.91           H  
ATOM   1164  O   SER A  69       6.602 -39.517 -19.992  1.00 96.91           O  
ATOM   1165  OG  SER A  69       3.114 -37.929 -22.268  1.00 96.91           O  
ATOM   1166  HG  SER A  69       3.072 -37.007 -22.531  1.00 96.91           H  
ATOM   1167  N   GLU A  70       6.979 -37.303 -20.040  1.00 96.58           N  
ATOM   1168  H   GLU A  70       6.565 -36.385 -20.114  1.00 96.58           H  
ATOM   1169  CA  GLU A  70       8.405 -37.379 -19.675  1.00 96.58           C  
ATOM   1170  HA  GLU A  70       8.840 -38.265 -20.138  1.00 96.58           H  
ATOM   1171  C   GLU A  70       8.609 -37.506 -18.156  1.00 96.58           C  
ATOM   1172  CB  GLU A  70       9.141 -36.141 -20.213  1.00 96.58           C  
ATOM   1173  HB2 GLU A  70       8.917 -35.289 -19.572  1.00 96.58           H  
ATOM   1174  HB3 GLU A  70       8.786 -35.919 -21.219  1.00 96.58           H  
ATOM   1175  O   GLU A  70       9.635 -38.003 -17.690  1.00 96.58           O  
ATOM   1176  CG  GLU A  70      10.663 -36.366 -20.273  1.00 96.58           C  
ATOM   1177  HG2 GLU A  70      10.884 -37.052 -21.091  1.00 96.58           H  
ATOM   1178  HG3 GLU A  70      11.009 -36.837 -19.353  1.00 96.58           H  
ATOM   1179  CD  GLU A  70      11.462 -35.074 -20.458  1.00 96.58           C  
ATOM   1180  OE1 GLU A  70      12.587 -35.026 -19.888  1.00 96.58           O  
ATOM   1181  OE2 GLU A  70      10.939 -34.149 -21.116  1.00 96.58           O  
ATOM   1182  N   TYR A  71       7.602 -37.113 -17.370  1.00 95.15           N  
ATOM   1183  H   TYR A  71       6.796 -36.701 -17.818  1.00 95.15           H  
ATOM   1184  CA  TYR A  71       7.594 -37.238 -15.913  1.00 95.15           C  
ATOM   1185  HA  TYR A  71       8.481 -37.787 -15.597  1.00 95.15           H  
ATOM   1186  C   TYR A  71       6.381 -38.056 -15.428  1.00 95.15           C  
ATOM   1187  CB  TYR A  71       7.683 -35.834 -15.292  1.00 95.15           C  
ATOM   1188  HB2 TYR A  71       7.685 -35.930 -14.206  1.00 95.15           H  
ATOM   1189  HB3 TYR A  71       6.797 -35.264 -15.571  1.00 95.15           H  
ATOM   1190  O   TYR A  71       5.512 -37.503 -14.739  1.00 95.15           O  
ATOM   1191  CG  TYR A  71       8.920 -35.058 -15.708  1.00 95.15           C  
ATOM   1192  CD1 TYR A  71      10.129 -35.224 -15.008  1.00 95.15           C  
ATOM   1193  HD1 TYR A  71      10.171 -35.868 -14.142  1.00 95.15           H  
ATOM   1194  CD2 TYR A  71       8.877 -34.196 -16.821  1.00 95.15           C  
ATOM   1195  HD2 TYR A  71       7.954 -34.068 -17.368  1.00 95.15           H  
ATOM   1196  CE1 TYR A  71      11.283 -34.539 -15.427  1.00 95.15           C  
ATOM   1197  HE1 TYR A  71      12.210 -34.634 -14.881  1.00 95.15           H  
ATOM   1198  CE2 TYR A  71      10.038 -33.542 -17.270  1.00 95.15           C  
ATOM   1199  HE2 TYR A  71      10.015 -32.933 -18.161  1.00 95.15           H  
ATOM   1200  OH  TYR A  71      12.397 -33.145 -17.007  1.00 95.15           O  
ATOM   1201  HH  TYR A  71      12.274 -32.716 -17.857  1.00 95.15           H  
ATOM   1202  CZ  TYR A  71      11.249 -33.721 -16.573  1.00 95.15           C  
ATOM   1203  N   PRO A  72       6.300 -39.367 -15.753  1.00 92.08           N  
ATOM   1204  CA  PRO A  72       5.156 -40.202 -15.402  1.00 92.08           C  
ATOM   1205  HA  PRO A  72       4.315 -39.883 -16.017  1.00 92.08           H  
ATOM   1206  C   PRO A  72       4.783 -40.100 -13.919  1.00 92.08           C  
ATOM   1207  CB  PRO A  72       5.535 -41.635 -15.790  1.00 92.08           C  
ATOM   1208  HB2 PRO A  72       6.036 -42.133 -14.959  1.00 92.08           H  
ATOM   1209  HB3 PRO A  72       4.667 -42.210 -16.113  1.00 92.08           H  
ATOM   1210  O   PRO A  72       5.622 -40.230 -13.026  1.00 92.08           O  
ATOM   1211  CG  PRO A  72       6.533 -41.437 -16.923  1.00 92.08           C  
ATOM   1212  HG2 PRO A  72       7.220 -42.279 -17.016  1.00 92.08           H  
ATOM   1213  HG3 PRO A  72       5.998 -41.272 -17.858  1.00 92.08           H  
ATOM   1214  CD  PRO A  72       7.260 -40.159 -16.518  1.00 92.08           C  
ATOM   1215  HD2 PRO A  72       8.120 -40.396 -15.893  1.00 92.08           H  
ATOM   1216  HD3 PRO A  72       7.584 -39.659 -17.431  1.00 92.08           H  
ATOM   1217  N   GLY A  73       3.499 -39.847 -13.660  1.00 88.80           N  
ATOM   1218  H   GLY A  73       2.886 -39.727 -14.454  1.00 88.80           H  
ATOM   1219  CA  GLY A  73       2.938 -39.715 -12.313  1.00 88.80           C  
ATOM   1220  HA2 GLY A  73       1.878 -39.968 -12.345  1.00 88.80           H  
ATOM   1221  HA3 GLY A  73       3.431 -40.430 -11.655  1.00 88.80           H  
ATOM   1222  C   GLY A  73       3.074 -38.328 -11.667  1.00 88.80           C  
ATOM   1223  O   GLY A  73       2.387 -38.061 -10.683  1.00 88.80           O  
ATOM   1224  N   VAL A  74       3.878 -37.408 -12.213  1.00 92.33           N  
ATOM   1225  H   VAL A  74       4.405 -37.645 -13.042  1.00 92.33           H  
ATOM   1226  CA  VAL A  74       4.095 -36.078 -11.615  1.00 92.33           C  
ATOM   1227  HA  VAL A  74       3.822 -36.134 -10.561  1.00 92.33           H  
ATOM   1228  C   VAL A  74       3.180 -35.035 -12.259  1.00 92.33           C  
ATOM   1229  CB  VAL A  74       5.576 -35.657 -11.642  1.00 92.33           C  
ATOM   1230  HB  VAL A  74       5.878 -35.389 -12.655  1.00 92.33           H  
ATOM   1231  O   VAL A  74       3.539 -34.360 -13.221  1.00 92.33           O  
ATOM   1232  CG1 VAL A  74       5.781 -34.450 -10.714  1.00 92.33           C  
ATOM   1233 HG11 VAL A  74       6.843 -34.211 -10.656  1.00 92.33           H  
ATOM   1234 HG12 VAL A  74       5.259 -33.580 -11.114  1.00 92.33           H  
ATOM   1235 HG13 VAL A  74       5.410 -34.665  -9.712  1.00 92.33           H  
ATOM   1236  CG2 VAL A  74       6.500 -36.779 -11.145  1.00 92.33           C  
ATOM   1237 HG21 VAL A  74       6.479 -37.611 -11.850  1.00 92.33           H  
ATOM   1238 HG22 VAL A  74       6.172 -37.129 -10.167  1.00 92.33           H  
ATOM   1239 HG23 VAL A  74       7.525 -36.413 -11.091  1.00 92.33           H  
ATOM   1240  N   LYS A  75       1.962 -34.913 -11.721  1.00 91.36           N  
ATOM   1241  H   LYS A  75       1.718 -35.559 -10.984  1.00 91.36           H  
ATOM   1242  CA  LYS A  75       0.929 -33.994 -12.241  1.00 91.36           C  
ATOM   1243  HA  LYS A  75       1.075 -33.856 -13.312  1.00 91.36           H  
ATOM   1244  C   LYS A  75       0.982 -32.587 -11.647  1.00 91.36           C  
ATOM   1245  CB  LYS A  75      -0.462 -34.596 -12.015  1.00 91.36           C  
ATOM   1246  HB2 LYS A  75      -0.602 -34.791 -10.951  1.00 91.36           H  
ATOM   1247  HB3 LYS A  75      -1.213 -33.871 -12.329  1.00 91.36           H  
ATOM   1248  O   LYS A  75       0.470 -31.653 -12.255  1.00 91.36           O  
ATOM   1249  CG  LYS A  75      -0.674 -35.892 -12.811  1.00 91.36           C  
ATOM   1250  HG2 LYS A  75       0.061 -36.638 -12.511  1.00 91.36           H  
ATOM   1251  HG3 LYS A  75      -0.555 -35.683 -13.874  1.00 91.36           H  
ATOM   1252  CD  LYS A  75      -2.081 -36.443 -12.544  1.00 91.36           C  
ATOM   1253  HD2 LYS A  75      -2.831 -35.702 -12.819  1.00 91.36           H  
ATOM   1254  HD3 LYS A  75      -2.177 -36.636 -11.476  1.00 91.36           H  
ATOM   1255  CE  LYS A  75      -2.343 -37.757 -13.291  1.00 91.36           C  
ATOM   1256  HE2 LYS A  75      -1.503 -38.431 -13.123  1.00 91.36           H  
ATOM   1257  HE3 LYS A  75      -3.228 -38.221 -12.856  1.00 91.36           H  
ATOM   1258  NZ  LYS A  75      -2.563 -37.546 -14.745  1.00 91.36           N  
ATOM   1259  HZ1 LYS A  75      -1.755 -37.117 -15.172  1.00 91.36           H  
ATOM   1260  HZ2 LYS A  75      -3.359 -36.943 -14.899  1.00 91.36           H  
ATOM   1261  HZ3 LYS A  75      -2.745 -38.423 -15.211  1.00 91.36           H  
ATOM   1262  N   THR A  76       1.580 -32.441 -10.468  1.00 95.76           N  
ATOM   1263  H   THR A  76       2.016 -33.247 -10.044  1.00 95.76           H  
ATOM   1264  CA  THR A  76       1.653 -31.165  -9.749  1.00 95.76           C  
ATOM   1265  HA  THR A  76       1.606 -30.351 -10.473  1.00 95.76           H  
ATOM   1266  C   THR A  76       2.953 -31.042  -8.975  1.00 95.76           C  
ATOM   1267  CB  THR A  76       0.508 -30.994  -8.738  1.00 95.76           C  
ATOM   1268  HB  THR A  76       0.668 -30.054  -8.211  1.00 95.76           H  
ATOM   1269  O   THR A  76       3.440 -32.040  -8.435  1.00 95.76           O  
ATOM   1270  CG2 THR A  76      -0.878 -30.955  -9.378  1.00 95.76           C  
ATOM   1271 HG21 THR A  76      -1.116 -31.914  -9.838  1.00 95.76           H  
ATOM   1272 HG22 THR A  76      -1.623 -30.734  -8.613  1.00 95.76           H  
ATOM   1273 HG23 THR A  76      -0.907 -30.170 -10.132  1.00 95.76           H  
ATOM   1274  OG1 THR A  76       0.544 -32.056  -7.798  1.00 95.76           O  
ATOM   1275  HG1 THR A  76       1.470 -32.294  -7.711  1.00 95.76           H  
ATOM   1276  N   VAL A  77       3.431 -29.814  -8.818  1.00 94.89           N  
ATOM   1277  H   VAL A  77       2.938 -29.053  -9.263  1.00 94.89           H  
ATOM   1278  CA  VAL A  77       4.513 -29.448  -7.898  1.00 94.89           C  
ATOM   1279  HA  VAL A  77       4.771 -30.311  -7.285  1.00 94.89           H  
ATOM   1280  C   VAL A  77       4.034 -28.361  -6.941  1.00 94.89           C  
ATOM   1281  CB  VAL A  77       5.794 -29.031  -8.645  1.00 94.89           C  
ATOM   1282  HB  VAL A  77       6.538 -28.734  -7.905  1.00 94.89           H  
ATOM   1283  O   VAL A  77       3.014 -27.715  -7.174  1.00 94.89           O  
ATOM   1284  CG1 VAL A  77       6.372 -30.211  -9.432  1.00 94.89           C  
ATOM   1285 HG11 VAL A  77       7.333 -29.922  -9.858  1.00 94.89           H  
ATOM   1286 HG12 VAL A  77       6.523 -31.063  -8.769  1.00 94.89           H  
ATOM   1287 HG13 VAL A  77       5.700 -30.491 -10.243  1.00 94.89           H  
ATOM   1288  CG2 VAL A  77       5.574 -27.849  -9.589  1.00 94.89           C  
ATOM   1289 HG21 VAL A  77       6.509 -27.605 -10.093  1.00 94.89           H  
ATOM   1290 HG22 VAL A  77       4.828 -28.088 -10.346  1.00 94.89           H  
ATOM   1291 HG23 VAL A  77       5.250 -26.977  -9.021  1.00 94.89           H  
ATOM   1292  N   ARG A  78       4.740 -28.206  -5.823  1.00 97.04           N  
ATOM   1293  H   ARG A  78       5.580 -28.757  -5.718  1.00 97.04           H  
ATOM   1294  CA  ARG A  78       4.461 -27.185  -4.808  1.00 97.04           C  
ATOM   1295  HA  ARG A  78       3.767 -26.455  -5.224  1.00 97.04           H  
ATOM   1296  C   ARG A  78       5.743 -26.445  -4.466  1.00 97.04           C  
ATOM   1297  CB  ARG A  78       3.832 -27.811  -3.553  1.00 97.04           C  
ATOM   1298  HB2 ARG A  78       4.509 -28.573  -3.168  1.00 97.04           H  
ATOM   1299  HB3 ARG A  78       3.714 -27.039  -2.793  1.00 97.04           H  
ATOM   1300  O   ARG A  78       6.771 -27.108  -4.298  1.00 97.04           O  
ATOM   1301  CG  ARG A  78       2.459 -28.438  -3.836  1.00 97.04           C  
ATOM   1302  HG2 ARG A  78       1.742 -27.650  -4.071  1.00 97.04           H  
ATOM   1303  HG3 ARG A  78       2.531 -29.106  -4.694  1.00 97.04           H  
ATOM   1304  CD  ARG A  78       1.960 -29.248  -2.632  1.00 97.04           C  
ATOM   1305  HD2 ARG A  78       1.718 -28.557  -1.825  1.00 97.04           H  
ATOM   1306  HD3 ARG A  78       2.751 -29.910  -2.280  1.00 97.04           H  
ATOM   1307  NE  ARG A  78       0.760 -30.037  -2.973  1.00 97.04           N  
ATOM   1308  HE  ARG A  78      -0.126 -29.638  -2.697  1.00 97.04           H  
ATOM   1309  NH1 ARG A  78       1.797 -31.790  -4.045  1.00 97.04           N  
ATOM   1310 HH11 ARG A  78       2.691 -31.370  -3.835  1.00 97.04           H  
ATOM   1311 HH12 ARG A  78       1.727 -32.654  -4.564  1.00 97.04           H  
ATOM   1312  NH2 ARG A  78      -0.429 -31.725  -3.934  1.00 97.04           N  
ATOM   1313 HH21 ARG A  78      -0.474 -32.544  -4.523  1.00 97.04           H  
ATOM   1314 HH22 ARG A  78      -1.288 -31.276  -3.648  1.00 97.04           H  
ATOM   1315  CZ  ARG A  78       0.717 -31.177  -3.644  1.00 97.04           C  
ATOM   1316  N   PHE A  79       5.656 -25.125  -4.337  1.00 96.61           N  
ATOM   1317  H   PHE A  79       4.766 -24.681  -4.513  1.00 96.61           H  
ATOM   1318  CA  PHE A  79       6.776 -24.258  -3.973  1.00 96.61           C  
ATOM   1319  HA  PHE A  79       7.648 -24.881  -3.773  1.00 96.61           H  
ATOM   1320  C   PHE A  79       6.442 -23.425  -2.725  1.00 96.61           C  
ATOM   1321  CB  PHE A  79       7.163 -23.368  -5.156  1.00 96.61           C  
ATOM   1322  HB2 PHE A  79       7.876 -22.618  -4.814  1.00 96.61           H  
ATOM   1323  HB3 PHE A  79       6.278 -22.841  -5.512  1.00 96.61           H  
ATOM   1324  O   PHE A  79       5.337 -22.878  -2.651  1.00 96.61           O  
ATOM   1325  CG  PHE A  79       7.800 -24.142  -6.293  1.00 96.61           C  
ATOM   1326  CD1 PHE A  79       9.149 -24.535  -6.203  1.00 96.61           C  
ATOM   1327  HD1 PHE A  79       9.737 -24.267  -5.338  1.00 96.61           H  
ATOM   1328  CD2 PHE A  79       7.052 -24.471  -7.439  1.00 96.61           C  
ATOM   1329  HD2 PHE A  79       6.024 -24.152  -7.524  1.00 96.61           H  
ATOM   1330  CE1 PHE A  79       9.746 -25.254  -7.253  1.00 96.61           C  
ATOM   1331  HE1 PHE A  79      10.788 -25.529  -7.184  1.00 96.61           H  
ATOM   1332  CE2 PHE A  79       7.656 -25.176  -8.496  1.00 96.61           C  
ATOM   1333  HE2 PHE A  79       7.096 -25.376  -9.398  1.00 96.61           H  
ATOM   1334  CZ  PHE A  79       9.001 -25.573  -8.402  1.00 96.61           C  
ATOM   1335  HZ  PHE A  79       9.471 -26.091  -9.225  1.00 96.61           H  
ATOM   1336  N   PRO A  80       7.357 -23.343  -1.743  1.00 93.59           N  
ATOM   1337  CA  PRO A  80       7.231 -22.437  -0.605  1.00 93.59           C  
ATOM   1338  HA  PRO A  80       6.276 -22.611  -0.109  1.00 93.59           H  
ATOM   1339  C   PRO A  80       7.306 -20.963  -1.004  1.00 93.59           C  
ATOM   1340  CB  PRO A  80       8.373 -22.798   0.354  1.00 93.59           C  
ATOM   1341  HB2 PRO A  80       8.049 -22.759   1.394  1.00 93.59           H  
ATOM   1342  HB3 PRO A  80       9.222 -22.132   0.198  1.00 93.59           H  
ATOM   1343  O   PRO A  80       7.601 -20.616  -2.150  1.00 93.59           O  
ATOM   1344  CG  PRO A  80       8.769 -24.210  -0.059  1.00 93.59           C  
ATOM   1345  HG2 PRO A  80       9.809 -24.429   0.179  1.00 93.59           H  
ATOM   1346  HG3 PRO A  80       8.100 -24.928   0.415  1.00 93.59           H  
ATOM   1347  CD  PRO A  80       8.524 -24.192  -1.561  1.00 93.59           C  
ATOM   1348  HD2 PRO A  80       9.376 -23.752  -2.079  1.00 93.59           H  
ATOM   1349  HD3 PRO A  80       8.350 -25.214  -1.900  1.00 93.59           H  
ATOM   1350  N   ASP A  81       7.081 -20.098  -0.017  1.00 93.44           N  
ATOM   1351  H   ASP A  81       6.899 -20.453   0.911  1.00 93.44           H  
ATOM   1352  CA  ASP A  81       7.348 -18.669  -0.147  1.00 93.44           C  
ATOM   1353  HA  ASP A  81       6.726 -18.295  -0.960  1.00 93.44           H  
ATOM   1354  C   ASP A  81       8.804 -18.373  -0.549  1.00 93.44           C  
ATOM   1355  CB  ASP A  81       6.940 -17.952   1.147  1.00 93.44           C  
ATOM   1356  HB2 ASP A  81       7.648 -18.191   1.941  1.00 93.44           H  
ATOM   1357  HB3 ASP A  81       5.951 -18.293   1.451  1.00 93.44           H  
ATOM   1358  O   ASP A  81       9.720 -19.141  -0.245  1.00 93.44           O  
ATOM   1359  CG  ASP A  81       6.886 -16.447   0.910  1.00 93.44           C  
ATOM   1360  OD1 ASP A  81       6.143 -16.079  -0.029  1.00 93.44           O  
ATOM   1361  OD2 ASP A  81       7.621 -15.718   1.588  1.00 93.44           O  
ATOM   1362  N   GLY A  82       8.999 -17.296  -1.312  1.00 95.12           N  
ATOM   1363  H   GLY A  82       8.226 -16.656  -1.423  1.00 95.12           H  
ATOM   1364  CA  GLY A  82      10.311 -16.839  -1.779  1.00 95.12           C  
ATOM   1365  HA2 GLY A  82      10.985 -16.810  -0.922  1.00 95.12           H  
ATOM   1366  HA3 GLY A  82      10.210 -15.820  -2.151  1.00 95.12           H  
ATOM   1367  C   GLY A  82      10.993 -17.675  -2.874  1.00 95.12           C  
ATOM   1368  O   GLY A  82      11.925 -17.176  -3.498  1.00 95.12           O  
ATOM   1369  N   GLN A  83      10.562 -18.913  -3.160  1.00 95.38           N  
ATOM   1370  H   GLN A  83       9.836 -19.308  -2.580  1.00 95.38           H  
ATOM   1371  CA  GLN A  83      11.189 -19.734  -4.217  1.00 95.38           C  
ATOM   1372  HA  GLN A  83      12.260 -19.530  -4.232  1.00 95.38           H  
ATOM   1373  C   GLN A  83      10.687 -19.420  -5.627  1.00 95.38           C  
ATOM   1374  CB  GLN A  83      10.997 -21.233  -3.954  1.00 95.38           C  
ATOM   1375  HB2 GLN A  83      11.322 -21.768  -4.846  1.00 95.38           H  
ATOM   1376  HB3 GLN A  83       9.944 -21.456  -3.784  1.00 95.38           H  
ATOM   1377  O   GLN A  83      11.434 -19.571  -6.593  1.00 95.38           O  
ATOM   1378  CG  GLN A  83      11.832 -21.713  -2.761  1.00 95.38           C  
ATOM   1379  HG2 GLN A  83      11.329 -21.421  -1.839  1.00 95.38           H  
ATOM   1380  HG3 GLN A  83      12.809 -21.231  -2.781  1.00 95.38           H  
ATOM   1381  CD  GLN A  83      12.068 -23.221  -2.752  1.00 95.38           C  
ATOM   1382  NE2 GLN A  83      12.468 -23.769  -1.626  1.00 95.38           N  
ATOM   1383 HE21 GLN A  83      12.662 -24.760  -1.652  1.00 95.38           H  
ATOM   1384 HE22 GLN A  83      12.637 -23.185  -0.820  1.00 95.38           H  
ATOM   1385  OE1 GLN A  83      11.912 -23.945  -3.724  1.00 95.38           O  
ATOM   1386  N   ILE A  84       9.427 -19.004  -5.745  1.00 97.89           N  
ATOM   1387  H   ILE A  84       8.905 -18.816  -4.901  1.00 97.89           H  
ATOM   1388  CA  ILE A  84       8.820 -18.595  -7.011  1.00 97.89           C  
ATOM   1389  HA  ILE A  84       9.624 -18.454  -7.733  1.00 97.89           H  
ATOM   1390  C   ILE A  84       8.135 -17.241  -6.862  1.00 97.89           C  
ATOM   1391  CB  ILE A  84       7.870 -19.664  -7.596  1.00 97.89           C  
ATOM   1392  HB  ILE A  84       7.547 -19.298  -8.570  1.00 97.89           H  
ATOM   1393  O   ILE A  84       7.891 -16.780  -5.746  1.00 97.89           O  
ATOM   1394  CG1 ILE A  84       6.605 -19.867  -6.736  1.00 97.89           C  
ATOM   1395 HG12 ILE A  84       6.172 -18.898  -6.485  1.00 97.89           H  
ATOM   1396 HG13 ILE A  84       6.857 -20.377  -5.806  1.00 97.89           H  
ATOM   1397  CG2 ILE A  84       8.625 -20.983  -7.846  1.00 97.89           C  
ATOM   1398 HG21 ILE A  84       8.920 -21.441  -6.902  1.00 97.89           H  
ATOM   1399 HG22 ILE A  84       9.519 -20.784  -8.436  1.00 97.89           H  
ATOM   1400 HG23 ILE A  84       7.999 -21.680  -8.403  1.00 97.89           H  
ATOM   1401  CD1 ILE A  84       5.526 -20.653  -7.486  1.00 97.89           C  
ATOM   1402 HD11 ILE A  84       5.820 -21.695  -7.609  1.00 97.89           H  
ATOM   1403 HD12 ILE A  84       4.596 -20.604  -6.919  1.00 97.89           H  
ATOM   1404 HD13 ILE A  84       5.350 -20.208  -8.465  1.00 97.89           H  
ATOM   1405  N   TRP A  85       7.813 -16.616  -7.990  1.00 98.35           N  
ATOM   1406  H   TRP A  85       7.966 -17.073  -8.878  1.00 98.35           H  
ATOM   1407  CA  TRP A  85       7.134 -15.329  -7.997  1.00 98.35           C  
ATOM   1408  HA  TRP A  85       7.682 -14.647  -7.347  1.00 98.35           H  
ATOM   1409  C   TRP A  85       5.698 -15.450  -7.464  1.00 98.35           C  
ATOM   1410  CB  TRP A  85       7.176 -14.758  -9.415  1.00 98.35           C  
ATOM   1411  HB2 TRP A  85       6.634 -15.426 -10.084  1.00 98.35           H  
ATOM   1412  HB3 TRP A  85       8.212 -14.727  -9.752  1.00 98.35           H  
ATOM   1413  O   TRP A  85       4.969 -16.389  -7.797  1.00 98.35           O  
ATOM   1414  CG  TRP A  85       6.600 -13.386  -9.545  1.00 98.35           C  
ATOM   1415  CD1 TRP A  85       7.301 -12.233  -9.494  1.00 98.35           C  
ATOM   1416  HD1 TRP A  85       8.371 -12.176  -9.357  1.00 98.35           H  
ATOM   1417  CD2 TRP A  85       5.212 -13.002  -9.766  1.00 98.35           C  
ATOM   1418  CE2 TRP A  85       5.148 -11.578  -9.845  1.00 98.35           C  
ATOM   1419  CE3 TRP A  85       4.006 -13.718  -9.927  1.00 98.35           C  
ATOM   1420  HE3 TRP A  85       4.022 -14.796  -9.866  1.00 98.35           H  
ATOM   1421  NE1 TRP A  85       6.452 -11.163  -9.683  1.00 98.35           N  
ATOM   1422  HE1 TRP A  85       6.781 -10.211  -9.750  1.00 98.35           H  
ATOM   1423  CH2 TRP A  85       2.771 -11.641 -10.264  1.00 98.35           C  
ATOM   1424  HH2 TRP A  85       1.841 -11.136 -10.478  1.00 98.35           H  
ATOM   1425  CZ2 TRP A  85       3.948 -10.896 -10.087  1.00 98.35           C  
ATOM   1426  HZ2 TRP A  85       3.932  -9.818 -10.146  1.00 98.35           H  
ATOM   1427  CZ3 TRP A  85       2.797 -13.044 -10.176  1.00 98.35           C  
ATOM   1428  HZ3 TRP A  85       1.887 -13.610 -10.309  1.00 98.35           H  
ATOM   1429  N   LYS A  86       5.275 -14.458  -6.676  1.00 98.39           N  
ATOM   1430  H   LYS A  86       5.924 -13.710  -6.478  1.00 98.39           H  
ATOM   1431  CA  LYS A  86       3.882 -14.244  -6.263  1.00 98.39           C  
ATOM   1432  HA  LYS A  86       3.233 -14.889  -6.853  1.00 98.39           H  
ATOM   1433  C   LYS A  86       3.500 -12.787  -6.527  1.00 98.39           C  
ATOM   1434  CB  LYS A  86       3.683 -14.556  -4.773  1.00 98.39           C  
ATOM   1435  HB2 LYS A  86       4.259 -13.838  -4.189  1.00 98.39           H  
ATOM   1436  HB3 LYS A  86       2.630 -14.417  -4.526  1.00 98.39           H  
ATOM   1437  O   LYS A  86       4.365 -11.914  -6.413  1.00 98.39           O  
ATOM   1438  CG  LYS A  86       4.100 -15.973  -4.366  1.00 98.39           C  
ATOM   1439  HG2 LYS A  86       3.567 -16.712  -4.964  1.00 98.39           H  
ATOM   1440  HG3 LYS A  86       5.173 -16.091  -4.515  1.00 98.39           H  
ATOM   1441  CD  LYS A  86       3.773 -16.162  -2.883  1.00 98.39           C  
ATOM   1442  HD2 LYS A  86       4.113 -15.290  -2.324  1.00 98.39           H  
ATOM   1443  HD3 LYS A  86       2.694 -16.258  -2.764  1.00 98.39           H  
ATOM   1444  CE  LYS A  86       4.474 -17.390  -2.317  1.00 98.39           C  
ATOM   1445  HE2 LYS A  86       5.550 -17.266  -2.443  1.00 98.39           H  
ATOM   1446  HE3 LYS A  86       4.153 -18.270  -2.874  1.00 98.39           H  
ATOM   1447  NZ  LYS A  86       4.150 -17.534  -0.880  1.00 98.39           N  
ATOM   1448  HZ1 LYS A  86       4.624 -16.789  -0.388  1.00 98.39           H  
ATOM   1449  HZ2 LYS A  86       3.160 -17.459  -0.697  1.00 98.39           H  
ATOM   1450  HZ3 LYS A  86       4.503 -18.399  -0.496  1.00 98.39           H  
ATOM   1451  N   PRO A  87       2.231 -12.497  -6.850  1.00 98.47           N  
ATOM   1452  CA  PRO A  87       1.788 -11.119  -6.981  1.00 98.47           C  
ATOM   1453  HA  PRO A  87       2.463 -10.568  -7.637  1.00 98.47           H  
ATOM   1454  C   PRO A  87       1.763 -10.433  -5.606  1.00 98.47           C  
ATOM   1455  CB  PRO A  87       0.411 -11.219  -7.636  1.00 98.47           C  
ATOM   1456  HB2 PRO A  87       0.518 -11.316  -8.716  1.00 98.47           H  
ATOM   1457  HB3 PRO A  87      -0.214 -10.355  -7.414  1.00 98.47           H  
ATOM   1458  O   PRO A  87       1.424 -11.048  -4.597  1.00 98.47           O  
ATOM   1459  CG  PRO A  87      -0.140 -12.533  -7.079  1.00 98.47           C  
ATOM   1460  HG2 PRO A  87      -0.902 -12.964  -7.729  1.00 98.47           H  
ATOM   1461  HG3 PRO A  87      -0.536 -12.371  -6.076  1.00 98.47           H  
ATOM   1462  CD  PRO A  87       1.107 -13.417  -7.008  1.00 98.47           C  
ATOM   1463  HD2 PRO A  87       1.026 -14.105  -6.167  1.00 98.47           H  
ATOM   1464  HD3 PRO A  87       1.219 -13.975  -7.938  1.00 98.47           H  
ATOM   1465  N   ASP A  88       2.070  -9.140  -5.570  1.00 98.13           N  
ATOM   1466  H   ASP A  88       2.237  -8.650  -6.437  1.00 98.13           H  
ATOM   1467  CA  ASP A  88       2.087  -8.300  -4.365  1.00 98.13           C  
ATOM   1468  HA  ASP A  88       2.383  -8.917  -3.517  1.00 98.13           H  
ATOM   1469  C   ASP A  88       0.689  -7.740  -4.038  1.00 98.13           C  
ATOM   1470  CB  ASP A  88       3.153  -7.198  -4.528  1.00 98.13           C  
ATOM   1471  HB2 ASP A  88       3.240  -6.650  -3.590  1.00 98.13           H  
ATOM   1472  HB3 ASP A  88       4.117  -7.665  -4.731  1.00 98.13           H  
ATOM   1473  O   ASP A  88       0.508  -6.532  -3.872  1.00 98.13           O  
ATOM   1474  CG  ASP A  88       2.839  -6.210  -5.655  1.00 98.13           C  
ATOM   1475  OD1 ASP A  88       1.986  -6.513  -6.519  1.00 98.13           O  
ATOM   1476  OD2 ASP A  88       3.469  -5.130  -5.719  1.00 98.13           O  
ATOM   1477  N   ILE A  89      -0.323  -8.614  -4.008  1.00 98.04           N  
ATOM   1478  H   ILE A  89      -0.090  -9.594  -4.079  1.00 98.04           H  
ATOM   1479  CA  ILE A  89      -1.700  -8.237  -3.663  1.00 98.04           C  
ATOM   1480  HA  ILE A  89      -1.879  -7.228  -4.034  1.00 98.04           H  
ATOM   1481  C   ILE A  89      -1.868  -8.215  -2.151  1.00 98.04           C  
ATOM   1482  CB  ILE A  89      -2.757  -9.168  -4.296  1.00 98.04           C  
ATOM   1483  HB  ILE A  89      -2.642 -10.161  -3.860  1.00 98.04           H  
ATOM   1484  O   ILE A  89      -1.672  -9.230  -1.488  1.00 98.04           O  
ATOM   1485  CG1 ILE A  89      -2.598  -9.328  -5.816  1.00 98.04           C  
ATOM   1486 HG12 ILE A  89      -3.423  -9.926  -6.202  1.00 98.04           H  
ATOM   1487 HG13 ILE A  89      -1.681  -9.890  -5.994  1.00 98.04           H  
ATOM   1488  CG2 ILE A  89      -4.185  -8.678  -3.978  1.00 98.04           C  
ATOM   1489 HG21 ILE A  89      -4.308  -7.635  -4.270  1.00 98.04           H  
ATOM   1490 HG22 ILE A  89      -4.382  -8.770  -2.910  1.00 98.04           H  
ATOM   1491 HG23 ILE A  89      -4.918  -9.290  -4.503  1.00 98.04           H  
ATOM   1492  CD1 ILE A  89      -2.534  -8.011  -6.592  1.00 98.04           C  
ATOM   1493 HD11 ILE A  89      -1.624  -7.472  -6.329  1.00 98.04           H  
ATOM   1494 HD12 ILE A  89      -2.495  -8.230  -7.659  1.00 98.04           H  
ATOM   1495 HD13 ILE A  89      -3.412  -7.399  -6.387  1.00 98.04           H  
ATOM   1496  N   LEU A  90      -2.317  -7.080  -1.624  1.00 97.18           N  
ATOM   1497  H   LEU A  90      -2.435  -6.284  -2.234  1.00 97.18           H  
ATOM   1498  CA  LEU A  90      -2.586  -6.894  -0.201  1.00 97.18           C  
ATOM   1499  HA  LEU A  90      -2.894  -7.855   0.210  1.00 97.18           H  
ATOM   1500  C   LEU A  90      -3.747  -5.926   0.041  1.00 97.18           C  
ATOM   1501  CB  LEU A  90      -1.295  -6.491   0.540  1.00 97.18           C  
ATOM   1502  HB2 LEU A  90      -0.528  -7.234   0.321  1.00 97.18           H  
ATOM   1503  HB3 LEU A  90      -1.492  -6.560   1.610  1.00 97.18           H  
ATOM   1504  O   LEU A  90      -4.260  -5.286  -0.883  1.00 97.18           O  
ATOM   1505  CG  LEU A  90      -0.721  -5.091   0.258  1.00 97.18           C  
ATOM   1506  HG  LEU A  90      -1.457  -4.325   0.500  1.00 97.18           H  
ATOM   1507  CD1 LEU A  90       0.510  -4.894   1.137  1.00 97.18           C  
ATOM   1508 HD11 LEU A  90       1.271  -5.632   0.882  1.00 97.18           H  
ATOM   1509 HD12 LEU A  90       0.242  -5.037   2.184  1.00 97.18           H  
ATOM   1510 HD13 LEU A  90       0.929  -3.899   0.992  1.00 97.18           H  
ATOM   1511  CD2 LEU A  90      -0.247  -4.907  -1.178  1.00 97.18           C  
ATOM   1512 HD21 LEU A  90       0.365  -4.007  -1.231  1.00 97.18           H  
ATOM   1513 HD22 LEU A  90       0.362  -5.761  -1.475  1.00 97.18           H  
ATOM   1514 HD23 LEU A  90      -1.095  -4.791  -1.854  1.00 97.18           H  
ATOM   1515  N   LEU A  91      -4.186  -5.857   1.298  1.00 97.82           N  
ATOM   1516  H   LEU A  91      -3.676  -6.368   2.004  1.00 97.82           H  
ATOM   1517  CA  LEU A  91      -5.286  -5.011   1.746  1.00 97.82           C  
ATOM   1518  HA  LEU A  91      -6.054  -5.002   0.973  1.00 97.82           H  
ATOM   1519  C   LEU A  91      -4.797  -3.575   1.979  1.00 97.82           C  
ATOM   1520  CB  LEU A  91      -5.874  -5.634   3.024  1.00 97.82           C  
ATOM   1521  HB2 LEU A  91      -6.165  -6.665   2.823  1.00 97.82           H  
ATOM   1522  HB3 LEU A  91      -5.095  -5.651   3.786  1.00 97.82           H  
ATOM   1523  O   LEU A  91      -4.007  -3.319   2.880  1.00 97.82           O  
ATOM   1524  CG  LEU A  91      -7.088  -4.874   3.580  1.00 97.82           C  
ATOM   1525  HG  LEU A  91      -6.841  -3.820   3.707  1.00 97.82           H  
ATOM   1526  CD1 LEU A  91      -8.308  -4.992   2.665  1.00 97.82           C  
ATOM   1527 HD11 LEU A  91      -8.543  -6.042   2.491  1.00 97.82           H  
ATOM   1528 HD12 LEU A  91      -9.158  -4.502   3.140  1.00 97.82           H  
ATOM   1529 HD13 LEU A  91      -8.108  -4.500   1.713  1.00 97.82           H  
ATOM   1530  CD2 LEU A  91      -7.468  -5.440   4.944  1.00 97.82           C  
ATOM   1531 HD21 LEU A  91      -7.834  -6.463   4.847  1.00 97.82           H  
ATOM   1532 HD22 LEU A  91      -6.604  -5.425   5.608  1.00 97.82           H  
ATOM   1533 HD23 LEU A  91      -8.241  -4.809   5.382  1.00 97.82           H  
ATOM   1534  N   TYR A  92      -5.297  -2.621   1.197  1.00 96.39           N  
ATOM   1535  H   TYR A  92      -5.964  -2.884   0.485  1.00 96.39           H  
ATOM   1536  CA  TYR A  92      -4.876  -1.220   1.290  1.00 96.39           C  
ATOM   1537  HA  TYR A  92      -3.788  -1.165   1.292  1.00 96.39           H  
ATOM   1538  C   TYR A  92      -5.358  -0.571   2.585  1.00 96.39           C  
ATOM   1539  CB  TYR A  92      -5.419  -0.433   0.092  1.00 96.39           C  
ATOM   1540  HB2 TYR A  92      -5.471   0.616   0.386  1.00 96.39           H  
ATOM   1541  HB3 TYR A  92      -6.437  -0.753  -0.129  1.00 96.39           H  
ATOM   1542  O   TYR A  92      -4.617   0.133   3.249  1.00 96.39           O  
ATOM   1543  CG  TYR A  92      -4.594  -0.505  -1.176  1.00 96.39           C  
ATOM   1544  CD1 TYR A  92      -3.886  -1.672  -1.538  1.00 96.39           C  
ATOM   1545  HD1 TYR A  92      -3.921  -2.564  -0.929  1.00 96.39           H  
ATOM   1546  CD2 TYR A  92      -4.521   0.643  -1.988  1.00 96.39           C  
ATOM   1547  HD2 TYR A  92      -5.028   1.549  -1.692  1.00 96.39           H  
ATOM   1548  CE1 TYR A  92      -3.088  -1.684  -2.693  1.00 96.39           C  
ATOM   1549  HE1 TYR A  92      -2.524  -2.569  -2.951  1.00 96.39           H  
ATOM   1550  CE2 TYR A  92      -3.742   0.626  -3.155  1.00 96.39           C  
ATOM   1551  HE2 TYR A  92      -3.639   1.508  -3.770  1.00 96.39           H  
ATOM   1552  OH  TYR A  92      -2.270  -0.503  -4.616  1.00 96.39           O  
ATOM   1553  HH  TYR A  92      -1.736  -1.293  -4.728  1.00 96.39           H  
ATOM   1554  CZ  TYR A  92      -3.019  -0.530  -3.495  1.00 96.39           C  
ATOM   1555  N   ASN A  93      -6.604  -0.800   2.977  1.00 96.64           N  
ATOM   1556  H   ASN A  93      -7.182  -1.441   2.452  1.00 96.64           H  
ATOM   1557  CA  ASN A  93      -7.150  -0.230   4.206  1.00 96.64           C  
ATOM   1558  HA  ASN A  93      -6.613   0.691   4.432  1.00 96.64           H  
ATOM   1559  C   ASN A  93      -6.902  -1.133   5.425  1.00 96.64           C  
ATOM   1560  CB  ASN A  93      -8.613   0.172   3.976  1.00 96.64           C  
ATOM   1561  HB2 ASN A  93      -8.668   0.885   3.153  1.00 96.64           H  
ATOM   1562  HB3 ASN A  93      -8.972   0.677   4.872  1.00 96.64           H  
ATOM   1563  O   ASN A  93      -7.786  -1.269   6.269  1.00 96.64           O  
ATOM   1564  CG  ASN A  93      -9.532  -0.993   3.655  1.00 96.64           C  
ATOM   1565  ND2 ASN A  93     -10.652  -1.060   4.331  1.00 96.64           N  
ATOM   1566 HD21 ASN A  93     -11.339  -1.759   4.090  1.00 96.64           H  
ATOM   1567 HD22 ASN A  93     -10.833  -0.454   5.118  1.00 96.64           H  
ATOM   1568  OD1 ASN A  93      -9.296  -1.784   2.747  1.00 96.64           O  
ATOM   1569  N   SER A  94      -5.732  -1.780   5.487  1.00 97.48           N  
ATOM   1570  H   SER A  94      -5.032  -1.580   4.787  1.00 97.48           H  
ATOM   1571  CA  SER A  94      -5.333  -2.610   6.626  1.00 97.48           C  
ATOM   1572  HA  SER A  94      -6.138  -3.316   6.830  1.00 97.48           H  
ATOM   1573  C   SER A  94      -5.117  -1.750   7.873  1.00 97.48           C  
ATOM   1574  CB  SER A  94      -4.075  -3.427   6.305  1.00 97.48           C  
ATOM   1575  HB2 SER A  94      -3.217  -2.762   6.204  1.00 97.48           H  
ATOM   1576  HB3 SER A  94      -4.222  -3.958   5.364  1.00 97.48           H  
ATOM   1577  O   SER A  94      -4.510  -0.677   7.812  1.00 97.48           O  
ATOM   1578  OG  SER A  94      -3.829  -4.378   7.324  1.00 97.48           O  
ATOM   1579  HG  SER A  94      -3.107  -4.940   7.034  1.00 97.48           H  
ATOM   1580  N   ALA A  95      -5.623  -2.247   8.996  1.00 95.31           N  
ATOM   1581  H   ALA A  95      -6.112  -3.128   8.927  1.00 95.31           H  
ATOM   1582  CA  ALA A  95      -5.396  -1.726  10.341  1.00 95.31           C  
ATOM   1583  HA  ALA A  95      -4.740  -0.858  10.282  1.00 95.31           H  
ATOM   1584  C   ALA A  95      -4.668  -2.762  11.224  1.00 95.31           C  
ATOM   1585  CB  ALA A  95      -6.741  -1.268  10.921  1.00 95.31           C  
ATOM   1586  HB1 ALA A  95      -7.191  -0.519  10.269  1.00 95.31           H  
ATOM   1587  HB2 ALA A  95      -7.418  -2.118  11.016  1.00 95.31           H  
ATOM   1588  HB3 ALA A  95      -6.587  -0.827  11.906  1.00 95.31           H  
ATOM   1589  O   ALA A  95      -4.650  -2.632  12.446  1.00 95.31           O  
ATOM   1590  N   ASP A  96      -4.109  -3.822  10.624  1.00 95.05           N  
ATOM   1591  H   ASP A  96      -4.109  -3.869   9.615  1.00 95.05           H  
ATOM   1592  CA  ASP A  96      -3.308  -4.808  11.352  1.00 95.05           C  
ATOM   1593  HA  ASP A  96      -3.799  -4.996  12.306  1.00 95.05           H  
ATOM   1594  C   ASP A  96      -1.905  -4.257  11.646  1.00 95.05           C  
ATOM   1595  CB  ASP A  96      -3.248  -6.143  10.587  1.00 95.05           C  
ATOM   1596  HB2 ASP A  96      -2.570  -6.054   9.738  1.00 95.05           H  
ATOM   1597  HB3 ASP A  96      -4.241  -6.386  10.208  1.00 95.05           H  
ATOM   1598  O   ASP A  96      -1.276  -3.652  10.781  1.00 95.05           O  
ATOM   1599  CG  ASP A  96      -2.797  -7.276  11.518  1.00 95.05           C  
ATOM   1600  OD1 ASP A  96      -3.532  -7.527  12.502  1.00 95.05           O  
ATOM   1601  OD2 ASP A  96      -1.702  -7.849  11.304  1.00 95.05           O  
ATOM   1602  N   GLU A  97      -1.373  -4.508  12.845  1.00 92.32           N  
ATOM   1603  H   GLU A  97      -1.927  -5.006  13.528  1.00 92.32           H  
ATOM   1604  CA  GLU A  97      -0.048  -4.009  13.262  1.00 92.32           C  
ATOM   1605  HA  GLU A  97      -0.002  -2.933  13.092  1.00 92.32           H  
ATOM   1606  C   GLU A  97       1.122  -4.633  12.478  1.00 92.32           C  
ATOM   1607  CB  GLU A  97       0.173  -4.271  14.758  1.00 92.32           C  
ATOM   1608  HB2 GLU A  97       1.194  -3.978  15.001  1.00 92.32           H  
ATOM   1609  HB3 GLU A  97       0.074  -5.341  14.946  1.00 92.32           H  
ATOM   1610  O   GLU A  97       2.255  -4.148  12.540  1.00 92.32           O  
ATOM   1611  CG  GLU A  97      -0.771  -3.497  15.693  1.00 92.32           C  
ATOM   1612  HG2 GLU A  97      -0.789  -2.452  15.384  1.00 92.32           H  
ATOM   1613  HG3 GLU A  97      -1.779  -3.901  15.600  1.00 92.32           H  
ATOM   1614  CD  GLU A  97      -0.306  -3.590  17.161  1.00 92.32           C  
ATOM   1615  OE1 GLU A  97      -0.556  -2.642  17.944  1.00 92.32           O  
ATOM   1616  OE2 GLU A  97       0.330  -4.605  17.511  1.00 92.32           O  
ATOM   1617  N   ARG A  98       0.868  -5.723  11.743  1.00 91.10           N  
ATOM   1618  H   ARG A  98      -0.067  -6.104  11.775  1.00 91.10           H  
ATOM   1619  CA  ARG A  98       1.828  -6.331  10.807  1.00 91.10           C  
ATOM   1620  HA  ARG A  98       2.833  -5.968  11.021  1.00 91.10           H  
ATOM   1621  C   ARG A  98       1.562  -5.942   9.356  1.00 91.10           C  
ATOM   1622  CB  ARG A  98       1.809  -7.853  10.966  1.00 91.10           C  
ATOM   1623  HB2 ARG A  98       0.820  -8.218  10.688  1.00 91.10           H  
ATOM   1624  HB3 ARG A  98       2.534  -8.293  10.281  1.00 91.10           H  
ATOM   1625  O   ARG A  98       2.360  -6.283   8.490  1.00 91.10           O  
ATOM   1626  CG  ARG A  98       2.157  -8.285  12.400  1.00 91.10           C  
ATOM   1627  HG2 ARG A  98       1.461  -7.845  13.114  1.00 91.10           H  
ATOM   1628  HG3 ARG A  98       3.165  -7.947  12.642  1.00 91.10           H  
ATOM   1629  CD  ARG A  98       2.092  -9.805  12.536  1.00 91.10           C  
ATOM   1630  HD2 ARG A  98       2.419 -10.079  13.539  1.00 91.10           H  
ATOM   1631  HD3 ARG A  98       2.767 -10.248  11.804  1.00 91.10           H  
ATOM   1632  NE  ARG A  98       0.718 -10.288  12.317  1.00 91.10           N  
ATOM   1633  HE  ARG A  98       0.013  -9.582  12.164  1.00 91.10           H  
ATOM   1634  NH1 ARG A  98       1.197 -12.529  12.218  1.00 91.10           N  
ATOM   1635 HH11 ARG A  98       2.170 -12.303  12.365  1.00 91.10           H  
ATOM   1636 HH12 ARG A  98       0.905 -13.465  11.973  1.00 91.10           H  
ATOM   1637  NH2 ARG A  98      -0.898 -11.799  11.881  1.00 91.10           N  
ATOM   1638 HH21 ARG A  98      -1.524 -11.016  11.759  1.00 91.10           H  
ATOM   1639 HH22 ARG A  98      -1.196 -12.729  11.620  1.00 91.10           H  
ATOM   1640  CZ  ARG A  98       0.348 -11.538  12.144  1.00 91.10           C  
ATOM   1641  N   PHE A  99       0.464  -5.227   9.108  1.00 91.03           N  
ATOM   1642  H   PHE A  99      -0.059  -4.914   9.913  1.00 91.03           H  
ATOM   1643  CA  PHE A  99      -0.077  -4.828   7.812  1.00 91.03           C  
ATOM   1644  HA  PHE A  99      -0.973  -4.245   8.026  1.00 91.03           H  
ATOM   1645  C   PHE A  99      -0.528  -5.990   6.912  1.00 91.03           C  
ATOM   1646  CB  PHE A  99       0.915  -3.886   7.123  1.00 91.03           C  
ATOM   1647  HB2 PHE A  99       1.733  -4.467   6.698  1.00 91.03           H  
ATOM   1648  HB3 PHE A  99       1.338  -3.204   7.860  1.00 91.03           H  
ATOM   1649  O   PHE A  99      -1.672  -5.985   6.448  1.00 91.03           O  
ATOM   1650  CG  PHE A  99       0.278  -3.060   6.036  1.00 91.03           C  
ATOM   1651  CD1 PHE A  99       0.427  -3.417   4.685  1.00 91.03           C  
ATOM   1652  HD1 PHE A  99       1.012  -4.284   4.413  1.00 91.03           H  
ATOM   1653  CD2 PHE A  99      -0.482  -1.932   6.389  1.00 91.03           C  
ATOM   1654  HD2 PHE A  99      -0.604  -1.666   7.429  1.00 91.03           H  
ATOM   1655  CE1 PHE A  99      -0.184  -2.629   3.692  1.00 91.03           C  
ATOM   1656  HE1 PHE A  99      -0.069  -2.865   2.644  1.00 91.03           H  
ATOM   1657  CE2 PHE A  99      -1.102  -1.160   5.393  1.00 91.03           C  
ATOM   1658  HE2 PHE A  99      -1.708  -0.310   5.673  1.00 91.03           H  
ATOM   1659  CZ  PHE A  99      -0.946  -1.506   4.043  1.00 91.03           C  
ATOM   1660  HZ  PHE A  99      -1.422  -0.916   3.273  1.00 91.03           H  
ATOM   1661  N   ASP A 100       0.328  -6.992   6.705  1.00 94.85           N  
ATOM   1662  H   ASP A 100       1.247  -6.921   7.119  1.00 94.85           H  
ATOM   1663  CA  ASP A 100      -0.015  -8.257   6.063  1.00 94.85           C  
ATOM   1664  HA  ASP A 100      -0.859  -8.083   5.395  1.00 94.85           H  
ATOM   1665  C   ASP A 100      -0.444  -9.299   7.108  1.00 94.85           C  
ATOM   1666  CB  ASP A 100       1.140  -8.753   5.182  1.00 94.85           C  
ATOM   1667  HB2 ASP A 100       1.441  -7.947   4.512  1.00 94.85           H  
ATOM   1668  HB3 ASP A 100       1.993  -9.015   5.809  1.00 94.85           H  
ATOM   1669  O   ASP A 100       0.354  -9.815   7.893  1.00 94.85           O  
ATOM   1670  CG  ASP A 100       0.732  -9.963   4.333  1.00 94.85           C  
ATOM   1671  OD1 ASP A 100      -0.456 -10.373   4.378  1.00 94.85           O  
ATOM   1672  OD2 ASP A 100       1.591 -10.488   3.602  1.00 94.85           O  
ATOM   1673  N   ALA A 101      -1.740  -9.603   7.116  1.00 95.98           N  
ATOM   1674  H   ALA A 101      -2.332  -9.145   6.438  1.00 95.98           H  
ATOM   1675  CA  ALA A 101      -2.345 -10.568   8.027  1.00 95.98           C  
ATOM   1676  HA  ALA A 101      -1.759 -10.587   8.946  1.00 95.98           H  
ATOM   1677  C   ALA A 101      -2.357 -12.008   7.477  1.00 95.98           C  
ATOM   1678  CB  ALA A 101      -3.747 -10.069   8.382  1.00 95.98           C  
ATOM   1679  HB1 ALA A 101      -4.179 -10.746   9.119  1.00 95.98           H  
ATOM   1680  HB2 ALA A 101      -3.689  -9.069   8.813  1.00 95.98           H  
ATOM   1681  HB3 ALA A 101      -4.379 -10.053   7.494  1.00 95.98           H  
ATOM   1682  O   ALA A 101      -2.951 -12.898   8.096  1.00 95.98           O  
ATOM   1683  N   THR A 102      -1.751 -12.246   6.309  1.00 94.87           N  
ATOM   1684  H   THR A 102      -1.239 -11.503   5.857  1.00 94.87           H  
ATOM   1685  CA  THR A 102      -1.797 -13.547   5.644  1.00 94.87           C  
ATOM   1686  HA  THR A 102      -2.806 -13.941   5.765  1.00 94.87           H  
ATOM   1687  C   THR A 102      -0.846 -14.576   6.249  1.00 94.87           C  
ATOM   1688  CB  THR A 102      -1.541 -13.455   4.136  1.00 94.87           C  
ATOM   1689  HB  THR A 102      -1.550 -14.484   3.776  1.00 94.87           H  
ATOM   1690  O   THR A 102       0.263 -14.278   6.683  1.00 94.87           O  
ATOM   1691  CG2 THR A 102      -2.620 -12.676   3.392  1.00 94.87           C  
ATOM   1692 HG21 THR A 102      -3.550 -13.240   3.455  1.00 94.87           H  
ATOM   1693 HG22 THR A 102      -2.336 -12.567   2.345  1.00 94.87           H  
ATOM   1694 HG23 THR A 102      -2.747 -11.686   3.832  1.00 94.87           H  
ATOM   1695  OG1 THR A 102      -0.286 -12.964   3.761  1.00 94.87           O  
ATOM   1696  HG1 THR A 102      -0.246 -12.023   3.944  1.00 94.87           H  
ATOM   1697  N   PHE A 103      -1.263 -15.841   6.226  1.00 88.62           N  
ATOM   1698  H   PHE A 103      -2.219 -16.026   5.958  1.00 88.62           H  
ATOM   1699  CA  PHE A 103      -0.363 -16.976   6.389  1.00 88.62           C  
ATOM   1700  HA  PHE A 103       0.508 -16.668   6.967  1.00 88.62           H  
ATOM   1701  C   PHE A 103       0.121 -17.453   5.014  1.00 88.62           C  
ATOM   1702  CB  PHE A 103      -1.071 -18.082   7.172  1.00 88.62           C  
ATOM   1703  HB2 PHE A 103      -1.325 -17.709   8.164  1.00 88.62           H  
ATOM   1704  HB3 PHE A 103      -2.002 -18.327   6.659  1.00 88.62           H  
ATOM   1705  O   PHE A 103      -0.678 -17.867   4.169  1.00 88.62           O  
ATOM   1706  CG  PHE A 103      -0.240 -19.339   7.318  1.00 88.62           C  
ATOM   1707  CD1 PHE A 103      -0.542 -20.483   6.556  1.00 88.62           C  
ATOM   1708  HD1 PHE A 103      -1.384 -20.469   5.880  1.00 88.62           H  
ATOM   1709  CD2 PHE A 103       0.861 -19.354   8.194  1.00 88.62           C  
ATOM   1710  HD2 PHE A 103       1.101 -18.476   8.775  1.00 88.62           H  
ATOM   1711  CE1 PHE A 103       0.252 -21.638   6.670  1.00 88.62           C  
ATOM   1712  HE1 PHE A 103       0.019 -22.516   6.087  1.00 88.62           H  
ATOM   1713  CE2 PHE A 103       1.655 -20.508   8.308  1.00 88.62           C  
ATOM   1714  HE2 PHE A 103       2.504 -20.513   8.976  1.00 88.62           H  
ATOM   1715  CZ  PHE A 103       1.352 -21.649   7.546  1.00 88.62           C  
ATOM   1716  HZ  PHE A 103       1.967 -22.532   7.631  1.00 88.62           H  
ATOM   1717  N   HIS A 104       1.433 -17.418   4.782  1.00 94.63           N  
ATOM   1718  H   HIS A 104       2.036 -16.996   5.473  1.00 94.63           H  
ATOM   1719  CA  HIS A 104       2.026 -17.797   3.500  1.00 94.63           C  
ATOM   1720  HA  HIS A 104       1.423 -17.360   2.705  1.00 94.63           H  
ATOM   1721  C   HIS A 104       2.028 -19.316   3.288  1.00 94.63           C  
ATOM   1722  CB  HIS A 104       3.433 -17.205   3.375  1.00 94.63           C  
ATOM   1723  HB2 HIS A 104       3.848 -17.487   2.408  1.00 94.63           H  
ATOM   1724  HB3 HIS A 104       4.072 -17.626   4.152  1.00 94.63           H  
ATOM   1725  O   HIS A 104       2.959 -20.028   3.662  1.00 94.63           O  
ATOM   1726  CG  HIS A 104       3.478 -15.703   3.477  1.00 94.63           C  
ATOM   1727  CD2 HIS A 104       4.475 -14.973   4.062  1.00 94.63           C  
ATOM   1728  HD2 HIS A 104       5.378 -15.363   4.509  1.00 94.63           H  
ATOM   1729  ND1 HIS A 104       2.533 -14.804   3.023  1.00 94.63           N  
ATOM   1730  HD1 HIS A 104       1.595 -15.002   2.707  1.00 94.63           H  
ATOM   1731  CE1 HIS A 104       2.953 -13.567   3.339  1.00 94.63           C  
ATOM   1732  HE1 HIS A 104       2.393 -12.657   3.180  1.00 94.63           H  
ATOM   1733  NE2 HIS A 104       4.130 -13.628   3.976  1.00 94.63           N  
ATOM   1734  N   THR A 105       0.980 -19.816   2.636  1.00 92.55           N  
ATOM   1735  H   THR A 105       0.210 -19.197   2.424  1.00 92.55           H  
ATOM   1736  CA  THR A 105       0.907 -21.204   2.170  1.00 92.55           C  
ATOM   1737  HA  THR A 105       1.274 -21.845   2.972  1.00 92.55           H  
ATOM   1738  C   THR A 105       1.816 -21.445   0.955  1.00 92.55           C  
ATOM   1739  CB  THR A 105      -0.548 -21.614   1.877  1.00 92.55           C  
ATOM   1740  HB  THR A 105      -0.563 -22.638   1.505  1.00 92.55           H  
ATOM   1741  O   THR A 105       2.330 -20.518   0.319  1.00 92.55           O  
ATOM   1742  CG2 THR A 105      -1.427 -21.548   3.123  1.00 92.55           C  
ATOM   1743 HG21 THR A 105      -1.495 -20.521   3.482  1.00 92.55           H  
ATOM   1744 HG22 THR A 105      -1.005 -22.178   3.906  1.00 92.55           H  
ATOM   1745 HG23 THR A 105      -2.429 -21.906   2.885  1.00 92.55           H  
ATOM   1746  OG1 THR A 105      -1.131 -20.772   0.915  1.00 92.55           O  
ATOM   1747  HG1 THR A 105      -2.037 -20.602   1.183  1.00 92.55           H  
ATOM   1748  N   ASN A 106       2.028 -22.718   0.615  1.00 93.42           N  
ATOM   1749  H   ASN A 106       1.595 -23.445   1.166  1.00 93.42           H  
ATOM   1750  CA  ASN A 106       2.723 -23.087  -0.617  1.00 93.42           C  
ATOM   1751  HA  ASN A 106       3.625 -22.482  -0.704  1.00 93.42           H  
ATOM   1752  C   ASN A 106       1.845 -22.798  -1.844  1.00 93.42           C  
ATOM   1753  CB  ASN A 106       3.124 -24.572  -0.578  1.00 93.42           C  
ATOM   1754  HB2 ASN A 106       2.241 -25.176  -0.366  1.00 93.42           H  
ATOM   1755  HB3 ASN A 106       3.508 -24.852  -1.558  1.00 93.42           H  
ATOM   1756  O   ASN A 106       0.625 -22.937  -1.791  1.00 93.42           O  
ATOM   1757  CG  ASN A 106       4.202 -24.896   0.441  1.00 93.42           C  
ATOM   1758  ND2 ASN A 106       4.521 -26.156   0.616  1.00 93.42           N  
ATOM   1759 HD21 ASN A 106       4.032 -26.893   0.128  1.00 93.42           H  
ATOM   1760 HD22 ASN A 106       5.201 -26.314   1.347  1.00 93.42           H  
ATOM   1761  OD1 ASN A 106       4.781 -24.057   1.097  1.00 93.42           O  
ATOM   1762  N   VAL A 107       2.479 -22.500  -2.976  1.00 97.15           N  
ATOM   1763  H   VAL A 107       3.486 -22.429  -2.953  1.00 97.15           H  
ATOM   1764  CA  VAL A 107       1.803 -22.349  -4.272  1.00 97.15           C  
ATOM   1765  HA  VAL A 107       0.779 -22.018  -4.106  1.00 97.15           H  
ATOM   1766  C   VAL A 107       1.764 -23.700  -4.985  1.00 97.15           C  
ATOM   1767  CB  VAL A 107       2.503 -21.287  -5.134  1.00 97.15           C  
ATOM   1768  HB  VAL A 107       3.519 -21.630  -5.332  1.00 97.15           H  
ATOM   1769  O   VAL A 107       2.792 -24.375  -5.094  1.00 97.15           O  
ATOM   1770  CG1 VAL A 107       1.778 -21.070  -6.470  1.00 97.15           C  
ATOM   1771 HG11 VAL A 107       1.796 -21.980  -7.071  1.00 97.15           H  
ATOM   1772 HG12 VAL A 107       2.272 -20.282  -7.038  1.00 97.15           H  
ATOM   1773 HG13 VAL A 107       0.744 -20.774  -6.293  1.00 97.15           H  
ATOM   1774  CG2 VAL A 107       2.581 -19.936  -4.409  1.00 97.15           C  
ATOM   1775 HG21 VAL A 107       1.581 -19.593  -4.144  1.00 97.15           H  
ATOM   1776 HG22 VAL A 107       3.057 -19.200  -5.056  1.00 97.15           H  
ATOM   1777 HG23 VAL A 107       3.178 -20.034  -3.502  1.00 97.15           H  
ATOM   1778  N   LEU A 108       0.587 -24.102  -5.467  1.00 94.01           N  
ATOM   1779  H   LEU A 108      -0.199 -23.475  -5.367  1.00 94.01           H  
ATOM   1780  CA  LEU A 108       0.386 -25.316  -6.263  1.00 94.01           C  
ATOM   1781  HA  LEU A 108       1.157 -26.043  -6.006  1.00 94.01           H  
ATOM   1782  C   LEU A 108       0.502 -24.994  -7.754  1.00 94.01           C  
ATOM   1783  CB  LEU A 108      -0.996 -25.905  -5.930  1.00 94.01           C  
ATOM   1784  HB2 LEU A 108      -1.747 -25.149  -6.161  1.00 94.01           H  
ATOM   1785  HB3 LEU A 108      -1.050 -26.100  -4.859  1.00 94.01           H  
ATOM   1786  O   LEU A 108      -0.116 -24.039  -8.215  1.00 94.01           O  
ATOM   1787  CG  LEU A 108      -1.351 -27.193  -6.699  1.00 94.01           C  
ATOM   1788  HG  LEU A 108      -1.232 -27.042  -7.772  1.00 94.01           H  
ATOM   1789  CD1 LEU A 108      -0.475 -28.370  -6.258  1.00 94.01           C  
ATOM   1790 HD11 LEU A 108      -0.518 -28.467  -5.173  1.00 94.01           H  
ATOM   1791 HD12 LEU A 108       0.553 -28.197  -6.574  1.00 94.01           H  
ATOM   1792 HD13 LEU A 108      -0.840 -29.287  -6.719  1.00 94.01           H  
ATOM   1793  CD2 LEU A 108      -2.807 -27.574  -6.439  1.00 94.01           C  
ATOM   1794 HD21 LEU A 108      -3.072 -28.465  -7.008  1.00 94.01           H  
ATOM   1795 HD22 LEU A 108      -2.972 -27.747  -5.376  1.00 94.01           H  
ATOM   1796 HD23 LEU A 108      -3.454 -26.757  -6.759  1.00 94.01           H  
ATOM   1797  N   VAL A 109       1.233 -25.820  -8.508  1.00 96.67           N  
ATOM   1798  H   VAL A 109       1.743 -26.565  -8.054  1.00 96.67           H  
ATOM   1799  CA  VAL A 109       1.423 -25.648  -9.957  1.00 96.67           C  
ATOM   1800  HA  VAL A 109       0.724 -24.889 -10.307  1.00 96.67           H  
ATOM   1801  C   VAL A 109       1.111 -26.948 -10.696  1.00 96.67           C  
ATOM   1802  CB  VAL A 109       2.840 -25.139 -10.291  1.00 96.67           C  
ATOM   1803  HB  VAL A 109       3.552 -25.954 -10.156  1.00 96.67           H  
ATOM   1804  O   VAL A 109       1.527 -28.023 -10.252  1.00 96.67           O  
ATOM   1805  CG1 VAL A 109       2.927 -24.661 -11.743  1.00 96.67           C  
ATOM   1806 HG11 VAL A 109       2.809 -25.497 -12.433  1.00 96.67           H  
ATOM   1807 HG12 VAL A 109       3.902 -24.212 -11.929  1.00 96.67           H  
ATOM   1808 HG13 VAL A 109       2.161 -23.911 -11.941  1.00 96.67           H  
ATOM   1809  CG2 VAL A 109       3.261 -23.980  -9.377  1.00 96.67           C  
ATOM   1810 HG21 VAL A 109       3.386 -24.328  -8.352  1.00 96.67           H  
ATOM   1811 HG22 VAL A 109       2.502 -23.199  -9.401  1.00 96.67           H  
ATOM   1812 HG23 VAL A 109       4.210 -23.560  -9.712  1.00 96.67           H  
ATOM   1813  N   ASN A 110       0.384 -26.863 -11.813  1.00 94.68           N  
ATOM   1814  H   ASN A 110       0.105 -25.939 -12.112  1.00 94.68           H  
ATOM   1815  CA  ASN A 110       0.127 -27.985 -12.727  1.00 94.68           C  
ATOM   1816  HA  ASN A 110       0.385 -28.912 -12.215  1.00 94.68           H  
ATOM   1817  C   ASN A 110       1.030 -27.932 -13.974  1.00 94.68           C  
ATOM   1818  CB  ASN A 110      -1.380 -28.056 -13.047  1.00 94.68           C  
ATOM   1819  HB2 ASN A 110      -1.941 -27.929 -12.121  1.00 94.68           H  
ATOM   1820  HB3 ASN A 110      -1.607 -29.049 -13.436  1.00 94.68           H  
ATOM   1821  O   ASN A 110       1.752 -26.964 -14.186  1.00 94.68           O  
ATOM   1822  CG  ASN A 110      -1.891 -27.041 -14.065  1.00 94.68           C  
ATOM   1823  ND2 ASN A 110      -3.187 -26.961 -14.238  1.00 94.68           N  
ATOM   1824 HD21 ASN A 110      -3.827 -27.485 -13.658  1.00 94.68           H  
ATOM   1825 HD22 ASN A 110      -3.510 -26.264 -14.893  1.00 94.68           H  
ATOM   1826  OD1 ASN A 110      -1.161 -26.348 -14.756  1.00 94.68           O  
ATOM   1827  N   SER A 111       0.972 -28.956 -14.829  1.00 95.24           N  
ATOM   1828  H   SER A 111       0.349 -29.727 -14.640  1.00 95.24           H  
ATOM   1829  CA  SER A 111       1.871 -29.078 -15.990  1.00 95.24           C  
ATOM   1830  HA  SER A 111       2.900 -29.062 -15.631  1.00 95.24           H  
ATOM   1831  C   SER A 111       1.762 -27.947 -17.019  1.00 95.24           C  
ATOM   1832  CB  SER A 111       1.629 -30.423 -16.674  1.00 95.24           C  
ATOM   1833  HB2 SER A 111       2.274 -30.516 -17.548  1.00 95.24           H  
ATOM   1834  HB3 SER A 111       1.878 -31.220 -15.974  1.00 95.24           H  
ATOM   1835  O   SER A 111       2.703 -27.725 -17.777  1.00 95.24           O  
ATOM   1836  OG  SER A 111       0.268 -30.556 -17.057  1.00 95.24           O  
ATOM   1837  HG  SER A 111       0.095 -29.931 -17.765  1.00 95.24           H  
ATOM   1838  N   SER A 112       0.633 -27.235 -17.052  1.00 97.52           N  
ATOM   1839  H   SER A 112      -0.071 -27.419 -16.353  1.00 97.52           H  
ATOM   1840  CA  SER A 112       0.414 -26.076 -17.926  1.00 97.52           C  
ATOM   1841  HA  SER A 112       0.941 -26.233 -18.867  1.00 97.52           H  
ATOM   1842  C   SER A 112       0.955 -24.770 -17.331  1.00 97.52           C  
ATOM   1843  CB  SER A 112      -1.083 -25.934 -18.229  1.00 97.52           C  
ATOM   1844  HB2 SER A 112      -1.621 -25.778 -17.294  1.00 97.52           H  
ATOM   1845  HB3 SER A 112      -1.250 -25.079 -18.883  1.00 97.52           H  
ATOM   1846  O   SER A 112       0.752 -23.719 -17.928  1.00 97.52           O  
ATOM   1847  OG  SER A 112      -1.587 -27.102 -18.848  1.00 97.52           O  
ATOM   1848  HG  SER A 112      -1.334 -27.077 -19.774  1.00 97.52           H  
ATOM   1849  N   GLY A 113       1.580 -24.807 -16.151  1.00 98.39           N  
ATOM   1850  H   GLY A 113       1.734 -25.696 -15.697  1.00 98.39           H  
ATOM   1851  CA  GLY A 113       2.057 -23.617 -15.447  1.00 98.39           C  
ATOM   1852  HA2 GLY A 113       2.542 -22.945 -16.156  1.00 98.39           H  
ATOM   1853  HA3 GLY A 113       2.797 -23.918 -14.706  1.00 98.39           H  
ATOM   1854  C   GLY A 113       0.957 -22.839 -14.725  1.00 98.39           C  
ATOM   1855  O   GLY A 113       1.205 -21.722 -14.287  1.00 98.39           O  
ATOM   1856  N   HIS A 114      -0.259 -23.385 -14.585  1.00 97.37           N  
ATOM   1857  H   HIS A 114      -0.402 -24.348 -14.854  1.00 97.37           H  
ATOM   1858  CA  HIS A 114      -1.294 -22.705 -13.802  1.00 97.37           C  
ATOM   1859  HA  HIS A 114      -1.304 -21.651 -14.076  1.00 97.37           H  
ATOM   1860  C   HIS A 114      -0.955 -22.811 -12.318  1.00 97.37           C  
ATOM   1861  CB  HIS A 114      -2.697 -23.253 -14.070  1.00 97.37           C  
ATOM   1862  HB2 HIS A 114      -3.380 -22.812 -13.343  1.00 97.37           H  
ATOM   1863  HB3 HIS A 114      -2.705 -24.332 -13.913  1.00 97.37           H  
ATOM   1864  O   HIS A 114      -0.817 -23.917 -11.785  1.00 97.37           O  
ATOM   1865  CG  HIS A 114      -3.219 -22.939 -15.444  1.00 97.37           C  
ATOM   1866  CD2 HIS A 114      -4.241 -22.083 -15.754  1.00 97.37           C  
ATOM   1867  HD2 HIS A 114      -4.824 -21.506 -15.051  1.00 97.37           H  
ATOM   1868  ND1 HIS A 114      -2.739 -23.443 -16.628  1.00 97.37           N  
ATOM   1869  HD1 HIS A 114      -1.863 -23.933 -16.741  1.00 97.37           H  
ATOM   1870  CE1 HIS A 114      -3.464 -22.916 -17.628  1.00 97.37           C  
ATOM   1871  HE1 HIS A 114      -3.280 -23.072 -18.681  1.00 97.37           H  
ATOM   1872  NE2 HIS A 114      -4.404 -22.097 -17.141  1.00 97.37           N  
ATOM   1873  N   CYS A 115      -0.850 -21.653 -11.678  1.00 98.24           N  
ATOM   1874  H   CYS A 115      -0.991 -20.810 -12.216  1.00 98.24           H  
ATOM   1875  CA  CYS A 115      -0.516 -21.473 -10.279  1.00 98.24           C  
ATOM   1876  HA  CYS A 115      -0.069 -22.392  -9.899  1.00 98.24           H  
ATOM   1877  C   CYS A 115      -1.773 -21.156  -9.470  1.00 98.24           C  
ATOM   1878  CB  CYS A 115       0.524 -20.356 -10.153  1.00 98.24           C  
ATOM   1879  HB2 CYS A 115       0.738 -20.160  -9.103  1.00 98.24           H  
ATOM   1880  HB3 CYS A 115       0.126 -19.448 -10.606  1.00 98.24           H  
ATOM   1881  O   CYS A 115      -2.667 -20.435  -9.929  1.00 98.24           O  
ATOM   1882  SG  CYS A 115       2.050 -20.840 -11.006  1.00 98.24           S  
ATOM   1883  HG  CYS A 115       2.676 -19.663 -10.932  1.00 98.24           H  
ATOM   1884  N   GLN A 116      -1.828 -21.683  -8.251  1.00 95.99           N  
ATOM   1885  H   GLN A 116      -1.094 -22.316  -7.969  1.00 95.99           H  
ATOM   1886  CA  GLN A 116      -2.947 -21.496  -7.340  1.00 95.99           C  
ATOM   1887  HA  GLN A 116      -3.493 -20.602  -7.639  1.00 95.99           H  
ATOM   1888  C   GLN A 116      -2.429 -21.268  -5.914  1.00 95.99           C  
ATOM   1889  CB  GLN A 116      -3.880 -22.706  -7.505  1.00 95.99           C  
ATOM   1890  HB2 GLN A 116      -3.427 -23.602  -7.082  1.00 95.99           H  
ATOM   1891  HB3 GLN A 116      -4.005 -22.884  -8.573  1.00 95.99           H  
ATOM   1892  O   GLN A 116      -1.573 -22.015  -5.429  1.00 95.99           O  
ATOM   1893  CG  GLN A 116      -5.283 -22.469  -6.941  1.00 95.99           C  
ATOM   1894  HG2 GLN A 116      -5.983 -23.114  -7.473  1.00 95.99           H  
ATOM   1895  HG3 GLN A 116      -5.583 -21.438  -7.128  1.00 95.99           H  
ATOM   1896  CD  GLN A 116      -5.420 -22.780  -5.466  1.00 95.99           C  
ATOM   1897  NE2 GLN A 116      -6.470 -22.271  -4.864  1.00 95.99           N  
ATOM   1898 HE21 GLN A 116      -6.561 -22.458  -3.876  1.00 95.99           H  
ATOM   1899 HE22 GLN A 116      -7.124 -21.683  -5.360  1.00 95.99           H  
ATOM   1900  OE1 GLN A 116      -4.635 -23.502  -4.869  1.00 95.99           O  
ATOM   1901  N   TYR A 117      -2.909 -20.198  -5.276  1.00 96.52           N  
ATOM   1902  H   TYR A 117      -3.570 -19.607  -5.758  1.00 96.52           H  
ATOM   1903  CA  TYR A 117      -2.437 -19.729  -3.972  1.00 96.52           C  
ATOM   1904  HA  TYR A 117      -1.919 -20.543  -3.464  1.00 96.52           H  
ATOM   1905  C   TYR A 117      -3.614 -19.289  -3.096  1.00 96.52           C  
ATOM   1906  CB  TYR A 117      -1.444 -18.580  -4.202  1.00 96.52           C  
ATOM   1907  HB2 TYR A 117      -0.620 -18.954  -4.809  1.00 96.52           H  
ATOM   1908  HB3 TYR A 117      -1.956 -17.810  -4.780  1.00 96.52           H  
ATOM   1909  O   TYR A 117      -4.452 -18.502  -3.542  1.00 96.52           O  
ATOM   1910  CG  TYR A 117      -0.858 -17.936  -2.957  1.00 96.52           C  
ATOM   1911  CD1 TYR A 117      -0.807 -16.530  -2.847  1.00 96.52           C  
ATOM   1912  HD1 TYR A 117      -1.196 -15.911  -3.641  1.00 96.52           H  
ATOM   1913  CD2 TYR A 117      -0.333 -18.734  -1.922  1.00 96.52           C  
ATOM   1914  HD2 TYR A 117      -0.347 -19.812  -1.988  1.00 96.52           H  
ATOM   1915  CE1 TYR A 117      -0.238 -15.924  -1.710  1.00 96.52           C  
ATOM   1916  HE1 TYR A 117      -0.194 -14.847  -1.639  1.00 96.52           H  
ATOM   1917  CE2 TYR A 117       0.214 -18.129  -0.776  1.00 96.52           C  
ATOM   1918  HE2 TYR A 117       0.588 -18.739   0.033  1.00 96.52           H  
ATOM   1919  OH  TYR A 117       0.838 -16.159   0.428  1.00 96.52           O  
ATOM   1920  HH  TYR A 117       0.795 -15.200   0.401  1.00 96.52           H  
ATOM   1921  CZ  TYR A 117       0.266 -16.726  -0.665  1.00 96.52           C  
ATOM   1922  N   LEU A 118      -3.669 -19.802  -1.859  1.00 93.81           N  
ATOM   1923  H   LEU A 118      -2.938 -20.432  -1.562  1.00 93.81           H  
ATOM   1924  CA  LEU A 118      -4.687 -19.437  -0.869  1.00 93.81           C  
ATOM   1925  HA  LEU A 118      -5.189 -18.544  -1.240  1.00 93.81           H  
ATOM   1926  C   LEU A 118      -4.033 -19.083   0.467  1.00 93.81           C  
ATOM   1927  CB  LEU A 118      -5.799 -20.486  -0.631  1.00 93.81           C  
ATOM   1928  HB2 LEU A 118      -6.638 -19.938  -0.201  1.00 93.81           H  
ATOM   1929  HB3 LEU A 118      -5.495 -21.202   0.132  1.00 93.81           H  
ATOM   1930  O   LEU A 118      -3.778 -19.975   1.283  1.00 93.81           O  
ATOM   1931  CG  LEU A 118      -6.323 -21.277  -1.825  1.00 93.81           C  
ATOM   1932  HG  LEU A 118      -6.506 -20.618  -2.674  1.00 93.81           H  
ATOM   1933  CD1 LEU A 118      -5.295 -22.354  -2.180  1.00 93.81           C  
ATOM   1934 HD11 LEU A 118      -4.733 -22.662  -1.298  1.00 93.81           H  
ATOM   1935 HD12 LEU A 118      -5.768 -23.260  -2.561  1.00 93.81           H  
ATOM   1936 HD13 LEU A 118      -4.581 -21.968  -2.908  1.00 93.81           H  
ATOM   1937  CD2 LEU A 118      -7.624 -21.990  -1.452  1.00 93.81           C  
ATOM   1938 HD21 LEU A 118      -8.023 -22.532  -2.310  1.00 93.81           H  
ATOM   1939 HD22 LEU A 118      -7.449 -22.686  -0.632  1.00 93.81           H  
ATOM   1940 HD23 LEU A 118      -8.365 -21.255  -1.139  1.00 93.81           H  
ATOM   1941  N   PRO A 119      -3.726 -17.807   0.703  1.00 94.92           N  
ATOM   1942  CA  PRO A 119      -3.362 -17.348   2.029  1.00 94.92           C  
ATOM   1943  HA  PRO A 119      -2.693 -18.063   2.507  1.00 94.92           H  
ATOM   1944  C   PRO A 119      -4.621 -17.119   2.890  1.00 94.92           C  
ATOM   1945  CB  PRO A 119      -2.581 -16.063   1.798  1.00 94.92           C  
ATOM   1946  HB2 PRO A 119      -2.859 -15.331   2.557  1.00 94.92           H  
ATOM   1947  HB3 PRO A 119      -1.511 -16.268   1.816  1.00 94.92           H  
ATOM   1948  O   PRO A 119      -5.432 -16.243   2.563  1.00 94.92           O  
ATOM   1949  CG  PRO A 119      -3.003 -15.551   0.426  1.00 94.92           C  
ATOM   1950  HG2 PRO A 119      -2.159 -15.117  -0.111  1.00 94.92           H  
ATOM   1951  HG3 PRO A 119      -3.764 -14.782   0.558  1.00 94.92           H  
ATOM   1952  CD  PRO A 119      -3.583 -16.762  -0.300  1.00 94.92           C  
ATOM   1953  HD2 PRO A 119      -2.890 -17.091  -1.074  1.00 94.92           H  
ATOM   1954  HD3 PRO A 119      -4.545 -16.509  -0.745  1.00 94.92           H  
ATOM   1955  N   PRO A 120      -4.811 -17.870   3.993  1.00 94.83           N  
ATOM   1956  CA  PRO A 120      -5.808 -17.542   5.006  1.00 94.83           C  
ATOM   1957  HA  PRO A 120      -6.741 -17.214   4.547  1.00 94.83           H  
ATOM   1958  C   PRO A 120      -5.292 -16.433   5.934  1.00 94.83           C  
ATOM   1959  CB  PRO A 120      -6.035 -18.861   5.746  1.00 94.83           C  
ATOM   1960  HB2 PRO A 120      -6.428 -18.717   6.752  1.00 94.83           H  
ATOM   1961  HB3 PRO A 120      -6.693 -19.500   5.157  1.00 94.83           H  
ATOM   1962  O   PRO A 120      -4.082 -16.226   6.043  1.00 94.83           O  
ATOM   1963  CG  PRO A 120      -4.649 -19.494   5.751  1.00 94.83           C  
ATOM   1964  HG2 PRO A 120      -4.064 -19.070   6.567  1.00 94.83           H  
ATOM   1965  HG3 PRO A 120      -4.700 -20.579   5.840  1.00 94.83           H  
ATOM   1966  CD  PRO A 120      -4.074 -19.065   4.398  1.00 94.83           C  
ATOM   1967  HD2 PRO A 120      -3.008 -18.861   4.498  1.00 94.83           H  
ATOM   1968  HD3 PRO A 120      -4.245 -19.862   3.674  1.00 94.83           H  
ATOM   1969  N   GLY A 121      -6.184 -15.751   6.650  1.00 95.20           N  
ATOM   1970  H   GLY A 121      -7.171 -15.861   6.468  1.00 95.20           H  
ATOM   1971  CA  GLY A 121      -5.777 -14.783   7.669  1.00 95.20           C  
ATOM   1972  HA2 GLY A 121      -5.112 -15.273   8.379  1.00 95.20           H  
ATOM   1973  HA3 GLY A 121      -5.217 -13.975   7.198  1.00 95.20           H  
ATOM   1974  C   GLY A 121      -6.940 -14.169   8.440  1.00 95.20           C  
ATOM   1975  O   GLY A 121      -8.102 -14.275   8.040  1.00 95.20           O  
ATOM   1976  N   ILE A 122      -6.598 -13.509   9.547  1.00 96.38           N  
ATOM   1977  H   ILE A 122      -5.614 -13.417   9.754  1.00 96.38           H  
ATOM   1978  CA  ILE A 122      -7.522 -12.691  10.339  1.00 96.38           C  
ATOM   1979  HA  ILE A 122      -8.546 -12.904  10.034  1.00 96.38           H  
ATOM   1980  C   ILE A 122      -7.223 -11.230  10.032  1.00 96.38           C  
ATOM   1981  CB  ILE A 122      -7.410 -12.986  11.848  1.00 96.38           C  
ATOM   1982  HB  ILE A 122      -6.428 -12.665  12.196  1.00 96.38           H  
ATOM   1983  O   ILE A 122      -6.215 -10.691  10.479  1.00 96.38           O  
ATOM   1984  CG1 ILE A 122      -7.530 -14.488  12.184  1.00 96.38           C  
ATOM   1985 HG12 ILE A 122      -6.640 -14.999  11.814  1.00 96.38           H  
ATOM   1986 HG13 ILE A 122      -7.534 -14.606  13.268  1.00 96.38           H  
ATOM   1987  CG2 ILE A 122      -8.464 -12.163  12.610  1.00 96.38           C  
ATOM   1988 HG21 ILE A 122      -8.462 -12.437  13.665  1.00 96.38           H  
ATOM   1989 HG22 ILE A 122      -8.238 -11.099  12.534  1.00 96.38           H  
ATOM   1990 HG23 ILE A 122      -9.456 -12.343  12.197  1.00 96.38           H  
ATOM   1991  CD1 ILE A 122      -8.757 -15.206  11.610  1.00 96.38           C  
ATOM   1992 HD11 ILE A 122      -9.673 -14.710  11.931  1.00 96.38           H  
ATOM   1993 HD12 ILE A 122      -8.722 -15.214  10.520  1.00 96.38           H  
ATOM   1994 HD13 ILE A 122      -8.764 -16.238  11.959  1.00 96.38           H  
ATOM   1995  N   PHE A 123      -8.078 -10.600   9.239  1.00 97.21           N  
ATOM   1996  H   PHE A 123      -8.937 -11.069   8.992  1.00 97.21           H  
ATOM   1997  CA  PHE A 123      -7.819  -9.284   8.674  1.00 97.21           C  
ATOM   1998  HA  PHE A 123      -6.751  -9.072   8.725  1.00 97.21           H  
ATOM   1999  C   PHE A 123      -8.557  -8.216   9.465  1.00 97.21           C  
ATOM   2000  CB  PHE A 123      -8.222  -9.250   7.198  1.00 97.21           C  
ATOM   2001  HB2 PHE A 123      -8.172  -8.218   6.852  1.00 97.21           H  
ATOM   2002  HB3 PHE A 123      -9.258  -9.574   7.101  1.00 97.21           H  
ATOM   2003  O   PHE A 123      -9.776  -8.296   9.625  1.00 97.21           O  
ATOM   2004  CG  PHE A 123      -7.357 -10.106   6.294  1.00 97.21           C  
ATOM   2005  CD1 PHE A 123      -6.498  -9.509   5.352  1.00 97.21           C  
ATOM   2006  HD1 PHE A 123      -6.394  -8.435   5.314  1.00 97.21           H  
ATOM   2007  CD2 PHE A 123      -7.457 -11.507   6.350  1.00 97.21           C  
ATOM   2008  HD2 PHE A 123      -8.129 -11.973   7.056  1.00 97.21           H  
ATOM   2009  CE1 PHE A 123      -5.782 -10.312   4.446  1.00 97.21           C  
ATOM   2010  HE1 PHE A 123      -5.124  -9.857   3.720  1.00 97.21           H  
ATOM   2011  CE2 PHE A 123      -6.752 -12.308   5.440  1.00 97.21           C  
ATOM   2012  HE2 PHE A 123      -6.880 -13.380   5.449  1.00 97.21           H  
ATOM   2013  CZ  PHE A 123      -5.931 -11.708   4.478  1.00 97.21           C  
ATOM   2014  HZ  PHE A 123      -5.425 -12.325   3.750  1.00 97.21           H  
ATOM   2015  N   LYS A 124      -7.813  -7.195   9.893  1.00 98.01           N  
ATOM   2016  H   LYS A 124      -6.818  -7.237   9.730  1.00 98.01           H  
ATOM   2017  CA  LYS A 124      -8.338  -5.957  10.473  1.00 98.01           C  
ATOM   2018  HA  LYS A 124      -9.361  -6.105  10.817  1.00 98.01           H  
ATOM   2019  C   LYS A 124      -8.336  -4.872   9.407  1.00 98.01           C  
ATOM   2020  CB  LYS A 124      -7.477  -5.542  11.670  1.00 98.01           C  
ATOM   2021  HB2 LYS A 124      -6.434  -5.490  11.357  1.00 98.01           H  
ATOM   2022  HB3 LYS A 124      -7.780  -4.550  12.004  1.00 98.01           H  
ATOM   2023  O   LYS A 124      -7.295  -4.594   8.813  1.00 98.01           O  
ATOM   2024  CG  LYS A 124      -7.615  -6.524  12.838  1.00 98.01           C  
ATOM   2025  HG2 LYS A 124      -7.380  -7.535  12.506  1.00 98.01           H  
ATOM   2026  HG3 LYS A 124      -8.636  -6.497  13.220  1.00 98.01           H  
ATOM   2027  CD  LYS A 124      -6.639  -6.127  13.944  1.00 98.01           C  
ATOM   2028  HD2 LYS A 124      -5.634  -6.101  13.522  1.00 98.01           H  
ATOM   2029  HD3 LYS A 124      -6.889  -5.135  14.322  1.00 98.01           H  
ATOM   2030  CE  LYS A 124      -6.683  -7.145  15.082  1.00 98.01           C  
ATOM   2031  HE2 LYS A 124      -6.700  -8.145  14.649  1.00 98.01           H  
ATOM   2032  HE3 LYS A 124      -7.600  -7.001  15.653  1.00 98.01           H  
ATOM   2033  NZ  LYS A 124      -5.485  -6.994  15.941  1.00 98.01           N  
ATOM   2034  HZ1 LYS A 124      -5.495  -7.657  16.702  1.00 98.01           H  
ATOM   2035  HZ2 LYS A 124      -4.655  -7.139  15.384  1.00 98.01           H  
ATOM   2036  HZ3 LYS A 124      -5.444  -6.060  16.324  1.00 98.01           H  
ATOM   2037  N   SER A 125      -9.489  -4.262   9.158  1.00 97.90           N  
ATOM   2038  H   SER A 125     -10.297  -4.543   9.694  1.00 97.90           H  
ATOM   2039  CA  SER A 125      -9.645  -3.223   8.136  1.00 97.90           C  
ATOM   2040  HA  SER A 125      -8.657  -2.910   7.801  1.00 97.90           H  
ATOM   2041  C   SER A 125     -10.347  -1.989   8.688  1.00 97.90           C  
ATOM   2042  CB  SER A 125     -10.382  -3.789   6.916  1.00 97.90           C  
ATOM   2043  HB2 SER A 125      -9.932  -4.744   6.646  1.00 97.90           H  
ATOM   2044  HB3 SER A 125     -10.275  -3.100   6.078  1.00 97.90           H  
ATOM   2045  O   SER A 125     -11.314  -2.125   9.438  1.00 97.90           O  
ATOM   2046  OG  SER A 125     -11.755  -4.010   7.166  1.00 97.90           O  
ATOM   2047  HG  SER A 125     -11.845  -4.331   8.067  1.00 97.90           H  
ATOM   2048  N   SER A 126      -9.898  -0.794   8.298  1.00 95.93           N  
ATOM   2049  H   SER A 126      -9.064  -0.742   7.731  1.00 95.93           H  
ATOM   2050  CA  SER A 126     -10.566   0.454   8.686  1.00 95.93           C  
ATOM   2051  HA  SER A 126     -10.725   0.438   9.764  1.00 95.93           H  
ATOM   2052  C   SER A 126     -11.927   0.582   7.990  1.00 95.93           C  
ATOM   2053  CB  SER A 126      -9.710   1.684   8.365  1.00 95.93           C  
ATOM   2054  HB2 SER A 126      -9.475   1.690   7.301  1.00 95.93           H  
ATOM   2055  HB3 SER A 126     -10.274   2.585   8.605  1.00 95.93           H  
ATOM   2056  O   SER A 126     -12.013   0.490   6.758  1.00 95.93           O  
ATOM   2057  OG  SER A 126      -8.508   1.693   9.107  1.00 95.93           O  
ATOM   2058  HG  SER A 126      -8.595   2.350   9.802  1.00 95.93           H  
ATOM   2059  N   CYS A 127     -12.978   0.840   8.770  1.00 94.50           N  
ATOM   2060  H   CYS A 127     -12.820   0.889   9.766  1.00 94.50           H  
ATOM   2061  CA  CYS A 127     -14.351   1.043   8.315  1.00 94.50           C  
ATOM   2062  HA  CYS A 127     -14.346   1.431   7.296  1.00 94.50           H  
ATOM   2063  C   CYS A 127     -15.088   2.036   9.223  1.00 94.50           C  
ATOM   2064  CB  CYS A 127     -15.096  -0.294   8.333  1.00 94.50           C  
ATOM   2065  HB2 CYS A 127     -15.020  -0.717   9.335  1.00 94.50           H  
ATOM   2066  HB3 CYS A 127     -14.623  -0.985   7.635  1.00 94.50           H  
ATOM   2067  O   CYS A 127     -15.207   1.809  10.421  1.00 94.50           O  
ATOM   2068  SG  CYS A 127     -16.855  -0.122   7.931  1.00 94.50           S  
ATOM   2069  N   TYR A 128     -15.643   3.105   8.645  1.00 93.14           N  
ATOM   2070  H   TYR A 128     -15.582   3.210   7.643  1.00 93.14           H  
ATOM   2071  CA  TYR A 128     -16.491   4.032   9.395  1.00 93.14           C  
ATOM   2072  HA  TYR A 128     -15.967   4.326  10.304  1.00 93.14           H  
ATOM   2073  C   TYR A 128     -17.811   3.358   9.792  1.00 93.14           C  
ATOM   2074  CB  TYR A 128     -16.752   5.293   8.562  1.00 93.14           C  
ATOM   2075  HB2 TYR A 128     -17.232   5.011   7.625  1.00 93.14           H  
ATOM   2076  HB3 TYR A 128     -15.796   5.758   8.322  1.00 93.14           H  
ATOM   2077  O   TYR A 128     -18.549   2.908   8.913  1.00 93.14           O  
ATOM   2078  CG  TYR A 128     -17.621   6.311   9.277  1.00 93.14           C  
ATOM   2079  CD1 TYR A 128     -19.007   6.369   9.029  1.00 93.14           C  
ATOM   2080  HD1 TYR A 128     -19.464   5.674   8.340  1.00 93.14           H  
ATOM   2081  CD2 TYR A 128     -17.039   7.168  10.230  1.00 93.14           C  
ATOM   2082  HD2 TYR A 128     -15.976   7.119  10.412  1.00 93.14           H  
ATOM   2083  CE1 TYR A 128     -19.809   7.294   9.725  1.00 93.14           C  
ATOM   2084  HE1 TYR A 128     -20.876   7.332   9.563  1.00 93.14           H  
ATOM   2085  CE2 TYR A 128     -17.845   8.067  10.957  1.00 93.14           C  
ATOM   2086  HE2 TYR A 128     -17.402   8.709  11.703  1.00 93.14           H  
ATOM   2087  OH  TYR A 128     -20.013   9.005  11.391  1.00 93.14           O  
ATOM   2088  HH  TYR A 128     -19.556   9.336  12.168  1.00 93.14           H  
ATOM   2089  CZ  TYR A 128     -19.234   8.129  10.703  1.00 93.14           C  
ATOM   2090  N   ILE A 129     -18.109   3.345  11.092  1.00 92.43           N  
ATOM   2091  H   ILE A 129     -17.442   3.731  11.745  1.00 92.43           H  
ATOM   2092  CA  ILE A 129     -19.347   2.799  11.656  1.00 92.43           C  
ATOM   2093  HA  ILE A 129     -19.848   2.199  10.896  1.00 92.43           H  
ATOM   2094  C   ILE A 129     -20.283   3.951  12.032  1.00 92.43           C  
ATOM   2095  CB  ILE A 129     -19.043   1.875  12.860  1.00 92.43           C  
ATOM   2096  HB  ILE A 129     -18.651   2.481  13.677  1.00 92.43           H  
ATOM   2097  O   ILE A 129     -19.919   4.814  12.833  1.00 92.43           O  
ATOM   2098  CG1 ILE A 129     -17.993   0.778  12.557  1.00 92.43           C  
ATOM   2099 HG12 ILE A 129     -17.837   0.187  13.460  1.00 92.43           H  
ATOM   2100 HG13 ILE A 129     -17.039   1.250  12.326  1.00 92.43           H  
ATOM   2101  CG2 ILE A 129     -20.350   1.227  13.333  1.00 92.43           C  
ATOM   2102 HG21 ILE A 129     -21.021   1.968  13.767  1.00 92.43           H  
ATOM   2103 HG22 ILE A 129     -20.154   0.450  14.073  1.00 92.43           H  
ATOM   2104 HG23 ILE A 129     -20.842   0.738  12.492  1.00 92.43           H  
ATOM   2105  CD1 ILE A 129     -18.352  -0.183  11.414  1.00 92.43           C  
ATOM   2106 HD11 ILE A 129     -19.245  -0.757  11.663  1.00 92.43           H  
ATOM   2107 HD12 ILE A 129     -18.517   0.368  10.489  1.00 92.43           H  
ATOM   2108 HD13 ILE A 129     -17.527  -0.879  11.265  1.00 92.43           H  
ATOM   2109  N   ASP A 130     -21.488   3.975  11.455  1.00 91.98           N  
ATOM   2110  H   ASP A 130     -21.749   3.202  10.861  1.00 91.98           H  
ATOM   2111  CA  ASP A 130     -22.516   4.960  11.814  1.00 91.98           C  
ATOM   2112  HA  ASP A 130     -22.031   5.828  12.260  1.00 91.98           H  
ATOM   2113  C   ASP A 130     -23.470   4.372  12.859  1.00 91.98           C  
ATOM   2114  CB  ASP A 130     -23.272   5.478  10.576  1.00 91.98           C  
ATOM   2115  HB2 ASP A 130     -23.856   4.667  10.139  1.00 91.98           H  
ATOM   2116  HB3 ASP A 130     -22.547   5.802   9.830  1.00 91.98           H  
ATOM   2117  O   ASP A 130     -24.338   3.559  12.542  1.00 91.98           O  
ATOM   2118  CG  ASP A 130     -24.206   6.663  10.898  1.00 91.98           C  
ATOM   2119  OD1 ASP A 130     -24.261   7.103  12.073  1.00 91.98           O  
ATOM   2120  OD2 ASP A 130     -24.850   7.183   9.957  1.00 91.98           O  
ATOM   2121  N   VAL A 131     -23.315   4.802  14.111  1.00 91.58           N  
ATOM   2122  H   VAL A 131     -22.540   5.422  14.297  1.00 91.58           H  
ATOM   2123  CA  VAL A 131     -24.130   4.348  15.253  1.00 91.58           C  
ATOM   2124  HA  VAL A 131     -24.505   3.351  15.024  1.00 91.58           H  
ATOM   2125  C   VAL A 131     -25.377   5.207  15.492  1.00 91.58           C  
ATOM   2126  CB  VAL A 131     -23.283   4.209  16.533  1.00 91.58           C  
ATOM   2127  HB  VAL A 131     -23.924   3.865  17.344  1.00 91.58           H  
ATOM   2128  O   VAL A 131     -26.066   5.033  16.494  1.00 91.58           O  
ATOM   2129  CG1 VAL A 131     -22.185   3.158  16.348  1.00 91.58           C  
ATOM   2130 HG11 VAL A 131     -22.627   2.212  16.034  1.00 91.58           H  
ATOM   2131 HG12 VAL A 131     -21.670   2.995  17.295  1.00 91.58           H  
ATOM   2132 HG13 VAL A 131     -21.458   3.481  15.604  1.00 91.58           H  
ATOM   2133  CG2 VAL A 131     -22.636   5.536  16.957  1.00 91.58           C  
ATOM   2134 HG21 VAL A 131     -22.094   5.384  17.890  1.00 91.58           H  
ATOM   2135 HG22 VAL A 131     -23.406   6.289  17.125  1.00 91.58           H  
ATOM   2136 HG23 VAL A 131     -21.935   5.883  16.199  1.00 91.58           H  
ATOM   2137  N   ARG A 132     -25.711   6.144  14.591  1.00 91.36           N  
ATOM   2138  H   ARG A 132     -25.122   6.255  13.779  1.00 91.36           H  
ATOM   2139  CA  ARG A 132     -26.844   7.075  14.776  1.00 91.36           C  
ATOM   2140  HA  ARG A 132     -26.657   7.671  15.669  1.00 91.36           H  
ATOM   2141  C   ARG A 132     -28.187   6.381  15.008  1.00 91.36           C  
ATOM   2142  CB  ARG A 132     -26.917   7.988  13.549  1.00 91.36           C  
ATOM   2143  HB2 ARG A 132     -27.102   7.387  12.659  1.00 91.36           H  
ATOM   2144  HB3 ARG A 132     -25.944   8.469  13.444  1.00 91.36           H  
ATOM   2145  O   ARG A 132     -29.045   6.942  15.683  1.00 91.36           O  
ATOM   2146  CG  ARG A 132     -28.005   9.068  13.672  1.00 91.36           C  
ATOM   2147  HG2 ARG A 132     -27.852   9.640  14.587  1.00 91.36           H  
ATOM   2148  HG3 ARG A 132     -28.989   8.601  13.708  1.00 91.36           H  
ATOM   2149  CD  ARG A 132     -27.985  10.011  12.470  1.00 91.36           C  
ATOM   2150  HD2 ARG A 132     -28.165   9.422  11.571  1.00 91.36           H  
ATOM   2151  HD3 ARG A 132     -28.790  10.737  12.589  1.00 91.36           H  
ATOM   2152  NE  ARG A 132     -26.693  10.708  12.363  1.00 91.36           N  
ATOM   2153  HE  ARG A 132     -25.983  10.411  13.017  1.00 91.36           H  
ATOM   2154  NH1 ARG A 132     -27.118  11.837  10.422  1.00 91.36           N  
ATOM   2155 HH11 ARG A 132     -26.788  12.385   9.640  1.00 91.36           H  
ATOM   2156 HH12 ARG A 132     -28.031  11.404  10.421  1.00 91.36           H  
ATOM   2157  NH2 ARG A 132     -25.097  11.980  11.378  1.00 91.36           N  
ATOM   2158 HH21 ARG A 132     -24.763  12.518  10.591  1.00 91.36           H  
ATOM   2159 HH22 ARG A 132     -24.439  11.618  12.053  1.00 91.36           H  
ATOM   2160  CZ  ARG A 132     -26.310  11.506  11.391  1.00 91.36           C  
ATOM   2161  N   TRP A 133     -28.367   5.197  14.432  1.00 92.04           N  
ATOM   2162  H   TRP A 133     -27.591   4.806  13.917  1.00 92.04           H  
ATOM   2163  CA  TRP A 133     -29.603   4.422  14.520  1.00 92.04           C  
ATOM   2164  HA  TRP A 133     -30.376   5.043  14.973  1.00 92.04           H  
ATOM   2165  C   TRP A 133     -29.491   3.210  15.444  1.00 92.04           C  
ATOM   2166  CB  TRP A 133     -30.084   4.067  13.109  1.00 92.04           C  
ATOM   2167  HB2 TRP A 133     -29.326   3.461  12.613  1.00 92.04           H  
ATOM   2168  HB3 TRP A 133     -30.991   3.465  13.178  1.00 92.04           H  
ATOM   2169  O   TRP A 133     -30.355   2.343  15.369  1.00 92.04           O  
ATOM   2170  CG  TRP A 133     -30.404   5.262  12.267  1.00 92.04           C  
ATOM   2171  CD1 TRP A 133     -29.674   5.709  11.222  1.00 92.04           C  
ATOM   2172  HD1 TRP A 133     -28.769   5.239  10.864  1.00 92.04           H  
ATOM   2173  CD2 TRP A 133     -31.522   6.189  12.405  1.00 92.04           C  
ATOM   2174  CE2 TRP A 133     -31.412   7.181  11.385  1.00 92.04           C  
ATOM   2175  CE3 TRP A 133     -32.618   6.293  13.289  1.00 92.04           C  
ATOM   2176  HE3 TRP A 133     -32.727   5.559  14.074  1.00 92.04           H  
ATOM   2177  NE1 TRP A 133     -30.270   6.835  10.690  1.00 92.04           N  
ATOM   2178  HE1 TRP A 133     -29.914   7.299   9.867  1.00 92.04           H  
ATOM   2179  CH2 TRP A 133     -33.428   8.291  12.138  1.00 92.04           C  
ATOM   2180  HH2 TRP A 133     -34.160   9.079  12.045  1.00 92.04           H  
ATOM   2181  CZ2 TRP A 133     -32.346   8.218  11.241  1.00 92.04           C  
ATOM   2182  HZ2 TRP A 133     -32.240   8.944  10.449  1.00 92.04           H  
ATOM   2183  CZ3 TRP A 133     -33.560   7.332  13.159  1.00 92.04           C  
ATOM   2184  HZ3 TRP A 133     -34.389   7.389  13.848  1.00 92.04           H  
ATOM   2185  N   PHE A 134     -28.470   3.145  16.310  1.00 89.55           N  
ATOM   2186  H   PHE A 134     -27.802   3.901  16.354  1.00 89.55           H  
ATOM   2187  CA  PHE A 134     -28.274   2.019  17.224  1.00 89.55           C  
ATOM   2188  HA  PHE A 134     -28.005   1.161  16.608  1.00 89.55           H  
ATOM   2189  C   PHE A 134     -29.559   1.715  18.025  1.00 89.55           C  
ATOM   2190  CB  PHE A 134     -27.097   2.306  18.171  1.00 89.55           C  
ATOM   2191  HB2 PHE A 134     -26.219   2.536  17.568  1.00 89.55           H  
ATOM   2192  HB3 PHE A 134     -27.326   3.189  18.767  1.00 89.55           H  
ATOM   2193  O   PHE A 134     -30.159   2.638  18.588  1.00 89.55           O  
ATOM   2194  CG  PHE A 134     -26.748   1.162  19.112  1.00 89.55           C  
ATOM   2195  CD1 PHE A 134     -27.548   0.892  20.242  1.00 89.55           C  
ATOM   2196  HD1 PHE A 134     -28.407   1.509  20.457  1.00 89.55           H  
ATOM   2197  CD2 PHE A 134     -25.605   0.378  18.877  1.00 89.55           C  
ATOM   2198  HD2 PHE A 134     -24.962   0.589  18.035  1.00 89.55           H  
ATOM   2199  CE1 PHE A 134     -27.243  -0.185  21.093  1.00 89.55           C  
ATOM   2200  HE1 PHE A 134     -27.871  -0.399  21.945  1.00 89.55           H  
ATOM   2201  CE2 PHE A 134     -25.272  -0.661  19.765  1.00 89.55           C  
ATOM   2202  HE2 PHE A 134     -24.351  -1.211  19.640  1.00 89.55           H  
ATOM   2203  CZ  PHE A 134     -26.103  -0.967  20.851  1.00 89.55           C  
ATOM   2204  HZ  PHE A 134     -25.842  -1.776  21.517  1.00 89.55           H  
ATOM   2205  N   PRO A 135     -29.988   0.442  18.122  1.00 91.45           N  
ATOM   2206  CA  PRO A 135     -29.335  -0.757  17.580  1.00 91.45           C  
ATOM   2207  HA  PRO A 135     -28.251  -0.647  17.560  1.00 91.45           H  
ATOM   2208  C   PRO A 135     -29.793  -1.148  16.157  1.00 91.45           C  
ATOM   2209  CB  PRO A 135     -29.668  -1.845  18.602  1.00 91.45           C  
ATOM   2210  HB2 PRO A 135     -29.621  -2.850  18.182  1.00 91.45           H  
ATOM   2211  HB3 PRO A 135     -28.993  -1.765  19.455  1.00 91.45           H  
ATOM   2212  O   PRO A 135     -29.389  -2.185  15.655  1.00 91.45           O  
ATOM   2213  CG  PRO A 135     -31.086  -1.474  19.032  1.00 91.45           C  
ATOM   2214  HG2 PRO A 135     -31.322  -1.865  20.021  1.00 91.45           H  
ATOM   2215  HG3 PRO A 135     -31.799  -1.843  18.295  1.00 91.45           H  
ATOM   2216  CD  PRO A 135     -31.074   0.054  19.013  1.00 91.45           C  
ATOM   2217  HD2 PRO A 135     -32.028   0.440  18.656  1.00 91.45           H  
ATOM   2218  HD3 PRO A 135     -30.869   0.429  20.016  1.00 91.45           H  
ATOM   2219  N   PHE A 136     -30.647  -0.371  15.486  1.00 94.30           N  
ATOM   2220  H   PHE A 136     -30.862   0.536  15.873  1.00 94.30           H  
ATOM   2221  CA  PHE A 136     -31.202  -0.673  14.153  1.00 94.30           C  
ATOM   2222  HA  PHE A 136     -31.284  -1.757  14.067  1.00 94.30           H  
ATOM   2223  C   PHE A 136     -30.296  -0.220  12.995  1.00 94.30           C  
ATOM   2224  CB  PHE A 136     -32.615  -0.086  14.029  1.00 94.30           C  
ATOM   2225  HB2 PHE A 136     -33.058  -0.429  13.094  1.00 94.30           H  
ATOM   2226  HB3 PHE A 136     -32.537   1.000  13.977  1.00 94.30           H  
ATOM   2227  O   PHE A 136     -30.772   0.286  11.974  1.00 94.30           O  
ATOM   2228  CG  PHE A 136     -33.548  -0.462  15.157  1.00 94.30           C  
ATOM   2229  CD1 PHE A 136     -33.994  -1.789  15.291  1.00 94.30           C  
ATOM   2230  HD1 PHE A 136     -33.664  -2.544  14.593  1.00 94.30           H  
ATOM   2231  CD2 PHE A 136     -33.943   0.510  16.094  1.00 94.30           C  
ATOM   2232  HD2 PHE A 136     -33.576   1.523  16.010  1.00 94.30           H  
ATOM   2233  CE1 PHE A 136     -34.842  -2.142  16.355  1.00 94.30           C  
ATOM   2234  HE1 PHE A 136     -35.161  -3.167  16.470  1.00 94.30           H  
ATOM   2235  CE2 PHE A 136     -34.794   0.159  17.156  1.00 94.30           C  
ATOM   2236  HE2 PHE A 136     -35.084   0.902  17.883  1.00 94.30           H  
ATOM   2237  CZ  PHE A 136     -35.244  -1.167  17.285  1.00 94.30           C  
ATOM   2238  HZ  PHE A 136     -35.881  -1.444  18.112  1.00 94.30           H  
ATOM   2239  N   ASP A 137     -28.983  -0.358  13.157  1.00 94.98           N  
ATOM   2240  H   ASP A 137     -28.649  -0.811  13.996  1.00 94.98           H  
ATOM   2241  CA  ASP A 137     -27.992   0.111  12.197  1.00 94.98           C  
ATOM   2242  HA  ASP A 137     -28.462   0.889  11.596  1.00 94.98           H  
ATOM   2243  C   ASP A 137     -27.541  -0.973  11.199  1.00 94.98           C  
ATOM   2244  CB  ASP A 137     -26.843   0.815  12.928  1.00 94.98           C  
ATOM   2245  HB2 ASP A 137     -27.246   1.681  13.454  1.00 94.98           H  
ATOM   2246  HB3 ASP A 137     -26.139   1.191  12.186  1.00 94.98           H  
ATOM   2247  O   ASP A 137     -27.492  -2.174  11.482  1.00 94.98           O  
ATOM   2248  CG  ASP A 137     -26.116  -0.076  13.938  1.00 94.98           C  
ATOM   2249  OD1 ASP A 137     -25.046  -0.629  13.602  1.00 94.98           O  
ATOM   2250  OD2 ASP A 137     -26.584  -0.168  15.091  1.00 94.98           O  
ATOM   2251  N   VAL A 138     -27.229  -0.518   9.982  1.00 96.75           N  
ATOM   2252  H   VAL A 138     -27.238   0.482   9.844  1.00 96.75           H  
ATOM   2253  CA  VAL A 138     -26.671  -1.324   8.891  1.00 96.75           C  
ATOM   2254  HA  VAL A 138     -26.490  -2.337   9.249  1.00 96.75           H  
ATOM   2255  C   VAL A 138     -25.342  -0.702   8.501  1.00 96.75           C  
ATOM   2256  CB  VAL A 138     -27.610  -1.399   7.671  1.00 96.75           C  
ATOM   2257  HB  VAL A 138     -27.763  -0.396   7.273  1.00 96.75           H  
ATOM   2258  O   VAL A 138     -25.273   0.495   8.228  1.00 96.75           O  
ATOM   2259  CG1 VAL A 138     -27.032  -2.277   6.549  1.00 96.75           C  
ATOM   2260 HG11 VAL A 138     -26.882  -3.295   6.910  1.00 96.75           H  
ATOM   2261 HG12 VAL A 138     -27.720  -2.294   5.704  1.00 96.75           H  
ATOM   2262 HG13 VAL A 138     -26.081  -1.872   6.202  1.00 96.75           H  
ATOM   2263  CG2 VAL A 138     -28.981  -1.972   8.052  1.00 96.75           C  
ATOM   2264 HG21 VAL A 138     -28.854  -2.938   8.540  1.00 96.75           H  
ATOM   2265 HG22 VAL A 138     -29.482  -1.298   8.746  1.00 96.75           H  
ATOM   2266 HG23 VAL A 138     -29.605  -2.082   7.165  1.00 96.75           H  
ATOM   2267  N   GLN A 139     -24.295  -1.519   8.450  1.00 97.79           N  
ATOM   2268  H   GLN A 139     -24.446  -2.499   8.638  1.00 97.79           H  
ATOM   2269  CA  GLN A 139     -22.934  -1.069   8.177  1.00 97.79           C  
ATOM   2270  HA  GLN A 139     -22.924   0.020   8.134  1.00 97.79           H  
ATOM   2271  C   GLN A 139     -22.459  -1.571   6.811  1.00 97.79           C  
ATOM   2272  CB  GLN A 139     -21.998  -1.487   9.325  1.00 97.79           C  
ATOM   2273  HB2 GLN A 139     -21.903  -2.573   9.325  1.00 97.79           H  
ATOM   2274  HB3 GLN A 139     -21.011  -1.060   9.151  1.00 97.79           H  
ATOM   2275  O   GLN A 139     -22.805  -2.674   6.379  1.00 97.79           O  
ATOM   2276  CG  GLN A 139     -22.496  -1.045  10.717  1.00 97.79           C  
ATOM   2277  HG2 GLN A 139     -21.762  -1.347  11.465  1.00 97.79           H  
ATOM   2278  HG3 GLN A 139     -23.421  -1.570  10.954  1.00 97.79           H  
ATOM   2279  CD  GLN A 139     -22.734   0.459  10.859  1.00 97.79           C  
ATOM   2280  NE2 GLN A 139     -23.545   0.863  11.807  1.00 97.79           N  
ATOM   2281 HE21 GLN A 139     -23.992   0.199  12.424  1.00 97.79           H  
ATOM   2282 HE22 GLN A 139     -23.737   1.848  11.916  1.00 97.79           H  
ATOM   2283  OE1 GLN A 139     -22.168   1.289  10.158  1.00 97.79           O  
ATOM   2284  N   HIS A 140     -21.647  -0.756   6.131  1.00 97.95           N  
ATOM   2285  H   HIS A 140     -21.392   0.114   6.575  1.00 97.95           H  
ATOM   2286  CA  HIS A 140     -21.091  -1.045   4.804  1.00 97.95           C  
ATOM   2287  HA  HIS A 140     -21.349  -2.064   4.516  1.00 97.95           H  
ATOM   2288  C   HIS A 140     -19.562  -0.948   4.821  1.00 97.95           C  
ATOM   2289  CB  HIS A 140     -21.687  -0.094   3.758  1.00 97.95           C  
ATOM   2290  HB2 HIS A 140     -21.468   0.934   4.045  1.00 97.95           H  
ATOM   2291  HB3 HIS A 140     -21.202  -0.285   2.800  1.00 97.95           H  
ATOM   2292  O   HIS A 140     -18.978   0.069   4.430  1.00 97.95           O  
ATOM   2293  CG  HIS A 140     -23.169  -0.230   3.555  1.00 97.95           C  
ATOM   2294  CD2 HIS A 140     -24.126   0.650   3.986  1.00 97.95           C  
ATOM   2295  HD2 HIS A 140     -23.956   1.542   4.572  1.00 97.95           H  
ATOM   2296  ND1 HIS A 140     -23.813  -1.225   2.853  1.00 97.95           N  
ATOM   2297  HD1 HIS A 140     -23.422  -2.104   2.546  1.00 97.95           H  
ATOM   2298  CE1 HIS A 140     -25.125  -0.939   2.856  1.00 97.95           C  
ATOM   2299  HE1 HIS A 140     -25.897  -1.560   2.425  1.00 97.95           H  
ATOM   2300  NE2 HIS A 140     -25.361   0.203   3.514  1.00 97.95           N  
ATOM   2301  N   CYS A 141     -18.905  -2.025   5.242  1.00 97.71           N  
ATOM   2302  H   CYS A 141     -19.430  -2.856   5.472  1.00 97.71           H  
ATOM   2303  CA  CYS A 141     -17.457  -2.062   5.405  1.00 97.71           C  
ATOM   2304  HA  CYS A 141     -17.097  -1.040   5.527  1.00 97.71           H  
ATOM   2305  C   CYS A 141     -16.751  -2.617   4.173  1.00 97.71           C  
ATOM   2306  CB  CYS A 141     -17.117  -2.832   6.675  1.00 97.71           C  
ATOM   2307  HB2 CYS A 141     -16.039  -2.987   6.718  1.00 97.71           H  
ATOM   2308  HB3 CYS A 141     -17.607  -3.805   6.631  1.00 97.71           H  
ATOM   2309  O   CYS A 141     -17.060  -3.700   3.682  1.00 97.71           O  
ATOM   2310  SG  CYS A 141     -17.618  -1.990   8.192  1.00 97.71           S  
ATOM   2311  N   LYS A 142     -15.790  -1.857   3.644  1.00 97.74           N  
ATOM   2312  H   LYS A 142     -15.498  -1.039   4.159  1.00 97.74           H  
ATOM   2313  CA  LYS A 142     -15.111  -2.171   2.383  1.00 97.74           C  
ATOM   2314  HA  LYS A 142     -15.690  -2.920   1.842  1.00 97.74           H  
ATOM   2315  C   LYS A 142     -13.738  -2.769   2.644  1.00 97.74           C  
ATOM   2316  CB  LYS A 142     -15.017  -0.916   1.508  1.00 97.74           C  
ATOM   2317  HB2 LYS A 142     -14.416  -1.139   0.626  1.00 97.74           H  
ATOM   2318  HB3 LYS A 142     -14.524  -0.125   2.072  1.00 97.74           H  
ATOM   2319  O   LYS A 142     -12.982  -2.218   3.431  1.00 97.74           O  
ATOM   2320  CG  LYS A 142     -16.408  -0.451   1.063  1.00 97.74           C  
ATOM   2321  HG2 LYS A 142     -16.851  -1.218   0.428  1.00 97.74           H  
ATOM   2322  HG3 LYS A 142     -17.045  -0.307   1.936  1.00 97.74           H  
ATOM   2323  CD  LYS A 142     -16.334   0.866   0.291  1.00 97.74           C  
ATOM   2324  HD2 LYS A 142     -15.781   0.718  -0.636  1.00 97.74           H  
ATOM   2325  HD3 LYS A 142     -15.830   1.610   0.908  1.00 97.74           H  
ATOM   2326  CE  LYS A 142     -17.767   1.311  -0.003  1.00 97.74           C  
ATOM   2327  HE2 LYS A 142     -18.326   1.293   0.933  1.00 97.74           H  
ATOM   2328  HE3 LYS A 142     -18.228   0.582  -0.669  1.00 97.74           H  
ATOM   2329  NZ  LYS A 142     -17.806   2.670  -0.587  1.00 97.74           N  
ATOM   2330  HZ1 LYS A 142     -17.290   2.692  -1.456  1.00 97.74           H  
ATOM   2331  HZ2 LYS A 142     -18.767   2.935  -0.754  1.00 97.74           H  
ATOM   2332  HZ3 LYS A 142     -17.406   3.327   0.068  1.00 97.74           H  
ATOM   2333  N   LEU A 143     -13.386  -3.822   1.917  1.00 98.44           N  
ATOM   2334  H   LEU A 143     -14.084  -4.236   1.316  1.00 98.44           H  
ATOM   2335  CA  LEU A 143     -12.035  -4.369   1.855  1.00 98.44           C  
ATOM   2336  HA  LEU A 143     -11.396  -3.874   2.586  1.00 98.44           H  
ATOM   2337  C   LEU A 143     -11.472  -4.094   0.465  1.00 98.44           C  
ATOM   2338  CB  LEU A 143     -12.027  -5.873   2.167  1.00 98.44           C  
ATOM   2339  HB2 LEU A 143     -12.670  -6.406   1.467  1.00 98.44           H  
ATOM   2340  HB3 LEU A 143     -11.005  -6.211   1.996  1.00 98.44           H  
ATOM   2341  O   LEU A 143     -11.981  -4.625  -0.525  1.00 98.44           O  
ATOM   2342  CG  LEU A 143     -12.412  -6.235   3.613  1.00 98.44           C  
ATOM   2343  HG  LEU A 143     -12.093  -5.441   4.289  1.00 98.44           H  
ATOM   2344  CD1 LEU A 143     -13.917  -6.468   3.768  1.00 98.44           C  
ATOM   2345 HD11 LEU A 143     -14.242  -7.267   3.101  1.00 98.44           H  
ATOM   2346 HD12 LEU A 143     -14.131  -6.755   4.797  1.00 98.44           H  
ATOM   2347 HD13 LEU A 143     -14.475  -5.557   3.551  1.00 98.44           H  
ATOM   2348  CD2 LEU A 143     -11.700  -7.526   4.016  1.00 98.44           C  
ATOM   2349 HD21 LEU A 143     -11.979  -8.341   3.348  1.00 98.44           H  
ATOM   2350 HD22 LEU A 143     -10.619  -7.383   3.984  1.00 98.44           H  
ATOM   2351 HD23 LEU A 143     -11.973  -7.796   5.036  1.00 98.44           H  
ATOM   2352  N   LYS A 144     -10.455  -3.233   0.386  1.00 98.16           N  
ATOM   2353  H   LYS A 144     -10.072  -2.862   1.244  1.00 98.16           H  
ATOM   2354  CA  LYS A 144      -9.853  -2.811  -0.878  1.00 98.16           C  
ATOM   2355  HA  LYS A 144     -10.508  -3.095  -1.702  1.00 98.16           H  
ATOM   2356  C   LYS A 144      -8.520  -3.519  -1.102  1.00 98.16           C  
ATOM   2357  CB  LYS A 144      -9.733  -1.282  -0.885  1.00 98.16           C  
ATOM   2358  HB2 LYS A 144      -9.070  -0.956  -0.084  1.00 98.16           H  
ATOM   2359  HB3 LYS A 144     -10.719  -0.846  -0.732  1.00 98.16           H  
ATOM   2360  O   LYS A 144      -7.538  -3.209  -0.433  1.00 98.16           O  
ATOM   2361  CG  LYS A 144      -9.181  -0.828  -2.235  1.00 98.16           C  
ATOM   2362  HG2 LYS A 144      -9.809  -1.241  -3.024  1.00 98.16           H  
ATOM   2363  HG3 LYS A 144      -8.170  -1.217  -2.359  1.00 98.16           H  
ATOM   2364  CD  LYS A 144      -9.137   0.693  -2.374  1.00 98.16           C  
ATOM   2365  HD2 LYS A 144     -10.148   1.096  -2.315  1.00 98.16           H  
ATOM   2366  HD3 LYS A 144      -8.493   1.132  -1.611  1.00 98.16           H  
ATOM   2367  CE  LYS A 144      -8.548   0.885  -3.765  1.00 98.16           C  
ATOM   2368  HE2 LYS A 144      -9.079   0.199  -4.425  1.00 98.16           H  
ATOM   2369  HE3 LYS A 144      -7.504   0.574  -3.769  1.00 98.16           H  
ATOM   2370  NZ  LYS A 144      -8.696   2.241  -4.320  1.00 98.16           N  
ATOM   2371  HZ1 LYS A 144      -7.983   2.864  -3.969  1.00 98.16           H  
ATOM   2372  HZ2 LYS A 144      -9.639   2.572  -4.178  1.00 98.16           H  
ATOM   2373  HZ3 LYS A 144      -8.590   2.104  -5.315  1.00 98.16           H  
ATOM   2374  N   PHE A 145      -8.480  -4.416  -2.078  1.00 98.57           N  
ATOM   2375  H   PHE A 145      -9.322  -4.584  -2.610  1.00 98.57           H  
ATOM   2376  CA  PHE A 145      -7.289  -5.156  -2.481  1.00 98.57           C  
ATOM   2377  HA  PHE A 145      -6.527  -5.055  -1.709  1.00 98.57           H  
ATOM   2378  C   PHE A 145      -6.708  -4.616  -3.787  1.00 98.57           C  
ATOM   2379  CB  PHE A 145      -7.625  -6.643  -2.608  1.00 98.57           C  
ATOM   2380  HB2 PHE A 145      -6.747  -7.173  -2.978  1.00 98.57           H  
ATOM   2381  HB3 PHE A 145      -8.416  -6.769  -3.347  1.00 98.57           H  
ATOM   2382  O   PHE A 145      -7.436  -4.176  -4.678  1.00 98.57           O  
ATOM   2383  CG  PHE A 145      -8.050  -7.279  -1.302  1.00 98.57           C  
ATOM   2384  CD1 PHE A 145      -7.078  -7.780  -0.416  1.00 98.57           C  
ATOM   2385  HD1 PHE A 145      -6.029  -7.706  -0.662  1.00 98.57           H  
ATOM   2386  CD2 PHE A 145      -9.416  -7.381  -0.976  1.00 98.57           C  
ATOM   2387  HD2 PHE A 145     -10.164  -6.992  -1.651  1.00 98.57           H  
ATOM   2388  CE1 PHE A 145      -7.471  -8.387   0.790  1.00 98.57           C  
ATOM   2389  HE1 PHE A 145      -6.726  -8.778   1.468  1.00 98.57           H  
ATOM   2390  CE2 PHE A 145      -9.807  -7.999   0.225  1.00 98.57           C  
ATOM   2391  HE2 PHE A 145     -10.855  -8.097   0.468  1.00 98.57           H  
ATOM   2392  CZ  PHE A 145      -8.835  -8.497   1.109  1.00 98.57           C  
ATOM   2393  HZ  PHE A 145      -9.135  -8.970   2.032  1.00 98.57           H  
ATOM   2394  N   GLY A 146      -5.389  -4.689  -3.922  1.00 98.15           N  
ATOM   2395  H   GLY A 146      -4.832  -5.007  -3.142  1.00 98.15           H  
ATOM   2396  CA  GLY A 146      -4.690  -4.331  -5.151  1.00 98.15           C  
ATOM   2397  HA2 GLY A 146      -5.117  -4.889  -5.985  1.00 98.15           H  
ATOM   2398  HA3 GLY A 146      -4.815  -3.266  -5.348  1.00 98.15           H  
ATOM   2399  C   GLY A 146      -3.204  -4.642  -5.061  1.00 98.15           C  
ATOM   2400  O   GLY A 146      -2.689  -4.927  -3.982  1.00 98.15           O  
ATOM   2401  N   SER A 147      -2.516  -4.575  -6.198  1.00 98.06           N  
ATOM   2402  H   SER A 147      -3.003  -4.319  -7.045  1.00 98.06           H  
ATOM   2403  CA  SER A 147      -1.055  -4.687  -6.237  1.00 98.06           C  
ATOM   2404  HA  SER A 147      -0.740  -5.574  -5.687  1.00 98.06           H  
ATOM   2405  C   SER A 147      -0.406  -3.472  -5.596  1.00 98.06           C  
ATOM   2406  CB  SER A 147      -0.590  -4.825  -7.680  1.00 98.06           C  
ATOM   2407  HB2 SER A 147      -0.879  -5.814  -8.036  1.00 98.06           H  
ATOM   2408  HB3 SER A 147      -1.067  -4.062  -8.296  1.00 98.06           H  
ATOM   2409  O   SER A 147      -0.854  -2.354  -5.847  1.00 98.06           O  
ATOM   2410  OG  SER A 147       0.804  -4.680  -7.776  1.00 98.06           O  
ATOM   2411  HG  SER A 147       1.217  -5.398  -7.292  1.00 98.06           H  
ATOM   2412  N   TRP A 148       0.654  -3.647  -4.814  1.00 95.63           N  
ATOM   2413  H   TRP A 148       0.943  -4.587  -4.581  1.00 95.63           H  
ATOM   2414  CA  TRP A 148       1.395  -2.512  -4.258  1.00 95.63           C  
ATOM   2415  HA  TRP A 148       0.686  -1.818  -3.807  1.00 95.63           H  
ATOM   2416  C   TRP A 148       2.177  -1.735  -5.321  1.00 95.63           C  
ATOM   2417  CB  TRP A 148       2.345  -2.996  -3.163  1.00 95.63           C  
ATOM   2418  HB2 TRP A 148       3.272  -3.349  -3.615  1.00 95.63           H  
ATOM   2419  HB3 TRP A 148       1.916  -3.854  -2.646  1.00 95.63           H  
ATOM   2420  O   TRP A 148       2.225  -0.507  -5.291  1.00 95.63           O  
ATOM   2421  CG  TRP A 148       2.661  -1.938  -2.153  1.00 95.63           C  
ATOM   2422  CD1 TRP A 148       3.878  -1.381  -1.960  1.00 95.63           C  
ATOM   2423  HD1 TRP A 148       4.773  -1.638  -2.508  1.00 95.63           H  
ATOM   2424  CD2 TRP A 148       1.762  -1.277  -1.202  1.00 95.63           C  
ATOM   2425  CE2 TRP A 148       2.535  -0.362  -0.427  1.00 95.63           C  
ATOM   2426  CE3 TRP A 148       0.378  -1.344  -0.912  1.00 95.63           C  
ATOM   2427  HE3 TRP A 148      -0.263  -1.980  -1.505  1.00 95.63           H  
ATOM   2428  NE1 TRP A 148       3.804  -0.440  -0.954  1.00 95.63           N  
ATOM   2429  HE1 TRP A 148       4.602   0.066  -0.597  1.00 95.63           H  
ATOM   2430  CH2 TRP A 148       0.625   0.255   0.916  1.00 95.63           C  
ATOM   2431  HH2 TRP A 148       0.197   0.815   1.734  1.00 95.63           H  
ATOM   2432  CZ2 TRP A 148       1.990   0.391   0.620  1.00 95.63           C  
ATOM   2433  HZ2 TRP A 148       2.615   1.056   1.197  1.00 95.63           H  
ATOM   2434  CZ3 TRP A 148      -0.182  -0.600   0.144  1.00 95.63           C  
ATOM   2435  HZ3 TRP A 148      -1.236  -0.682   0.365  1.00 95.63           H  
ATOM   2436  N   SER A 149       2.773  -2.440  -6.286  1.00 95.18           N  
ATOM   2437  H   SER A 149       2.728  -3.445  -6.201  1.00 95.18           H  
ATOM   2438  CA  SER A 149       3.811  -1.873  -7.155  1.00 95.18           C  
ATOM   2439  HA  SER A 149       3.851  -0.793  -7.009  1.00 95.18           H  
ATOM   2440  C   SER A 149       3.601  -2.091  -8.656  1.00 95.18           C  
ATOM   2441  CB  SER A 149       5.163  -2.430  -6.712  1.00 95.18           C  
ATOM   2442  HB2 SER A 149       5.291  -2.282  -5.639  1.00 95.18           H  
ATOM   2443  HB3 SER A 149       5.960  -1.901  -7.233  1.00 95.18           H  
ATOM   2444  O   SER A 149       4.311  -1.478  -9.456  1.00 95.18           O  
ATOM   2445  OG  SER A 149       5.233  -3.807  -7.018  1.00 95.18           O  
ATOM   2446  HG  SER A 149       4.603  -4.281  -6.470  1.00 95.18           H  
ATOM   2447  N   TYR A 150       2.661  -2.934  -9.090  1.00 97.20           N  
ATOM   2448  H   TYR A 150       2.101  -3.428  -8.409  1.00 97.20           H  
ATOM   2449  CA  TYR A 150       2.331  -3.127 -10.507  1.00 97.20           C  
ATOM   2450  HA  TYR A 150       3.189  -2.824 -11.106  1.00 97.20           H  
ATOM   2451  C   TYR A 150       1.162  -2.233 -10.954  1.00 97.20           C  
ATOM   2452  CB  TYR A 150       2.096  -4.610 -10.839  1.00 97.20           C  
ATOM   2453  HB2 TYR A 150       1.789  -4.675 -11.883  1.00 97.20           H  
ATOM   2454  HB3 TYR A 150       1.263  -4.992 -10.248  1.00 97.20           H  
ATOM   2455  O   TYR A 150       0.294  -1.853 -10.162  1.00 97.20           O  
ATOM   2456  CG  TYR A 150       3.309  -5.509 -10.656  1.00 97.20           C  
ATOM   2457  CD1 TYR A 150       4.256  -5.654 -11.688  1.00 97.20           C  
ATOM   2458  HD1 TYR A 150       4.132  -5.100 -12.607  1.00 97.20           H  
ATOM   2459  CD2 TYR A 150       3.497  -6.205  -9.450  1.00 97.20           C  
ATOM   2460  HD2 TYR A 150       2.773  -6.090  -8.658  1.00 97.20           H  
ATOM   2461  CE1 TYR A 150       5.375  -6.493 -11.512  1.00 97.20           C  
ATOM   2462  HE1 TYR A 150       6.120  -6.594 -12.286  1.00 97.20           H  
ATOM   2463  CE2 TYR A 150       4.619  -7.029  -9.255  1.00 97.20           C  
ATOM   2464  HE2 TYR A 150       4.747  -7.537  -8.310  1.00 97.20           H  
ATOM   2465  OH  TYR A 150       6.666  -7.940 -10.103  1.00 97.20           O  
ATOM   2466  HH  TYR A 150       6.716  -8.244  -9.193  1.00 97.20           H  
ATOM   2467  CZ  TYR A 150       5.561  -7.175 -10.291  1.00 97.20           C  
ATOM   2468  N   GLY A 151       1.180  -1.871 -12.240  1.00 96.02           N  
ATOM   2469  H   GLY A 151       1.933  -2.212 -12.821  1.00 96.02           H  
ATOM   2470  CA  GLY A 151       0.066  -1.255 -12.961  1.00 96.02           C  
ATOM   2471  HA2 GLY A 151       0.427  -0.415 -13.555  1.00 96.02           H  
ATOM   2472  HA3 GLY A 151      -0.685  -0.888 -12.261  1.00 96.02           H  
ATOM   2473  C   GLY A 151      -0.635  -2.251 -13.879  1.00 96.02           C  
ATOM   2474  O   GLY A 151      -0.177  -3.384 -14.045  1.00 96.02           O  
ATOM   2475  N   GLY A 152      -1.755  -1.837 -14.466  1.00 97.37           N  
ATOM   2476  H   GLY A 152      -2.044  -0.877 -14.343  1.00 97.37           H  
ATOM   2477  CA  GLY A 152      -2.646  -2.702 -15.239  1.00 97.37           C  
ATOM   2478  HA2 GLY A 152      -2.946  -3.551 -14.625  1.00 97.37           H  
ATOM   2479  HA3 GLY A 152      -3.541  -2.135 -15.498  1.00 97.37           H  
ATOM   2480  C   GLY A 152      -2.050  -3.244 -16.539  1.00 97.37           C  
ATOM   2481  O   GLY A 152      -2.553  -4.233 -17.060  1.00 97.37           O  
ATOM   2482  N   TRP A 153      -0.968  -2.657 -17.062  1.00 97.01           N  
ATOM   2483  H   TRP A 153      -0.548  -1.864 -16.598  1.00 97.01           H  
ATOM   2484  CA  TRP A 153      -0.263  -3.201 -18.232  1.00 97.01           C  
ATOM   2485  HA  TRP A 153      -0.972  -3.748 -18.855  1.00 97.01           H  
ATOM   2486  C   TRP A 153       0.817  -4.217 -17.853  1.00 97.01           C  
ATOM   2487  CB  TRP A 153       0.312  -2.070 -19.089  1.00 97.01           C  
ATOM   2488  HB2 TRP A 153       0.815  -2.520 -19.946  1.00 97.01           H  
ATOM   2489  HB3 TRP A 153       1.075  -1.540 -18.520  1.00 97.01           H  
ATOM   2490  O   TRP A 153       1.375  -4.876 -18.724  1.00 97.01           O  
ATOM   2491  CG  TRP A 153      -0.662  -1.068 -19.631  1.00 97.01           C  
ATOM   2492  CD1 TRP A 153      -2.010  -1.190 -19.674  1.00 97.01           C  
ATOM   2493  HD1 TRP A 153      -2.565  -2.039 -19.302  1.00 97.01           H  
ATOM   2494  CD2 TRP A 153      -0.361   0.212 -20.257  1.00 97.01           C  
ATOM   2495  CE2 TRP A 153      -1.586   0.814 -20.671  1.00 97.01           C  
ATOM   2496  CE3 TRP A 153       0.831   0.919 -20.527  1.00 97.01           C  
ATOM   2497  HE3 TRP A 153       1.768   0.485 -20.211  1.00 97.01           H  
ATOM   2498  NE1 TRP A 153      -2.560  -0.079 -20.279  1.00 97.01           N  
ATOM   2499  HE1 TRP A 153      -3.553   0.029 -20.428  1.00 97.01           H  
ATOM   2500  CH2 TRP A 153      -0.422   2.723 -21.595  1.00 97.01           C  
ATOM   2501  HH2 TRP A 153      -0.435   3.672 -22.111  1.00 97.01           H  
ATOM   2502  CZ2 TRP A 153      -1.628   2.052 -21.327  1.00 97.01           C  
ATOM   2503  HZ2 TRP A 153      -2.577   2.475 -21.621  1.00 97.01           H  
ATOM   2504  CZ3 TRP A 153       0.803   2.160 -21.192  1.00 97.01           C  
ATOM   2505  HZ3 TRP A 153       1.728   2.680 -21.391  1.00 97.01           H  
ATOM   2506  N   SER A 154       1.100  -4.376 -16.558  1.00 97.77           N  
ATOM   2507  H   SER A 154       0.611  -3.784 -15.901  1.00 97.77           H  
ATOM   2508  CA  SER A 154       1.982  -5.427 -16.040  1.00 97.77           C  
ATOM   2509  HA  SER A 154       2.516  -5.906 -16.860  1.00 97.77           H  
ATOM   2510  C   SER A 154       1.213  -6.517 -15.297  1.00 97.77           C  
ATOM   2511  CB  SER A 154       3.019  -4.816 -15.104  1.00 97.77           C  
ATOM   2512  HB2 SER A 154       3.657  -5.613 -14.721  1.00 97.77           H  
ATOM   2513  HB3 SER A 154       2.512  -4.331 -14.270  1.00 97.77           H  
ATOM   2514  O   SER A 154       1.552  -7.691 -15.429  1.00 97.77           O  
ATOM   2515  OG  SER A 154       3.821  -3.870 -15.778  1.00 97.77           O  
ATOM   2516  HG  SER A 154       3.231  -3.259 -16.227  1.00 97.77           H  
ATOM   2517  N   LEU A 155       0.188  -6.142 -14.531  1.00 98.34           N  
ATOM   2518  H   LEU A 155      -0.043  -5.160 -14.481  1.00 98.34           H  
ATOM   2519  CA  LEU A 155      -0.643  -7.037 -13.736  1.00 98.34           C  
ATOM   2520  HA  LEU A 155      -0.461  -8.066 -14.046  1.00 98.34           H  
ATOM   2521  C   LEU A 155      -2.122  -6.718 -13.975  1.00 98.34           C  
ATOM   2522  CB  LEU A 155      -0.256  -6.884 -12.257  1.00 98.34           C  
ATOM   2523  HB2 LEU A 155      -0.622  -5.926 -11.888  1.00 98.34           H  
ATOM   2524  HB3 LEU A 155       0.830  -6.881 -12.165  1.00 98.34           H  
ATOM   2525  O   LEU A 155      -2.676  -5.791 -13.381  1.00 98.34           O  
ATOM   2526  CG  LEU A 155      -0.823  -8.021 -11.394  1.00 98.34           C  
ATOM   2527  HG  LEU A 155      -1.854  -8.244 -11.669  1.00 98.34           H  
ATOM   2528  CD1 LEU A 155       0.036  -9.271 -11.565  1.00 98.34           C  
ATOM   2529 HD11 LEU A 155      -0.245 -10.009 -10.814  1.00 98.34           H  
ATOM   2530 HD12 LEU A 155       1.088  -9.025 -11.423  1.00 98.34           H  
ATOM   2531 HD13 LEU A 155      -0.108  -9.692 -12.560  1.00 98.34           H  
ATOM   2532  CD2 LEU A 155      -0.789  -7.629  -9.925  1.00 98.34           C  
ATOM   2533 HD21 LEU A 155      -1.517  -6.833  -9.772  1.00 98.34           H  
ATOM   2534 HD22 LEU A 155       0.208  -7.291  -9.642  1.00 98.34           H  
ATOM   2535 HD23 LEU A 155      -1.063  -8.486  -9.311  1.00 98.34           H  
ATOM   2536  N   ASP A 156      -2.759  -7.493 -14.846  1.00 98.46           N  
ATOM   2537  H   ASP A 156      -2.284  -8.305 -15.214  1.00 98.46           H  
ATOM   2538  CA  ASP A 156      -4.187  -7.354 -15.109  1.00 98.46           C  
ATOM   2539  HA  ASP A 156      -4.466  -6.306 -15.006  1.00 98.46           H  
ATOM   2540  C   ASP A 156      -4.984  -8.154 -14.074  1.00 98.46           C  
ATOM   2541  CB  ASP A 156      -4.527  -7.748 -16.548  1.00 98.46           C  
ATOM   2542  HB2 ASP A 156      -4.010  -7.078 -17.236  1.00 98.46           H  
ATOM   2543  HB3 ASP A 156      -4.189  -8.766 -16.739  1.00 98.46           H  
ATOM   2544  O   ASP A 156      -5.128  -9.376 -14.169  1.00 98.46           O  
ATOM   2545  CG  ASP A 156      -6.039  -7.648 -16.789  1.00 98.46           C  
ATOM   2546  OD1 ASP A 156      -6.687  -6.731 -16.220  1.00 98.46           O  
ATOM   2547  OD2 ASP A 156      -6.565  -8.524 -17.510  1.00 98.46           O  
ATOM   2548  N   LEU A 157      -5.471  -7.458 -13.046  1.00 98.56           N  
ATOM   2549  H   LEU A 157      -5.280  -6.466 -13.015  1.00 98.56           H  
ATOM   2550  CA  LEU A 157      -6.297  -8.062 -12.007  1.00 98.56           C  
ATOM   2551  HA  LEU A 157      -5.859  -9.026 -11.750  1.00 98.56           H  
ATOM   2552  C   LEU A 157      -7.704  -8.337 -12.528  1.00 98.56           C  
ATOM   2553  CB  LEU A 157      -6.347  -7.159 -10.760  1.00 98.56           C  
ATOM   2554  HB2 LEU A 157      -7.168  -7.482 -10.120  1.00 98.56           H  
ATOM   2555  HB3 LEU A 157      -6.551  -6.136 -11.075  1.00 98.56           H  
ATOM   2556  O   LEU A 157      -8.384  -7.420 -12.975  1.00 98.56           O  
ATOM   2557  CG  LEU A 157      -5.055  -7.198  -9.934  1.00 98.56           C  
ATOM   2558  HG  LEU A 157      -4.207  -7.000 -10.591  1.00 98.56           H  
ATOM   2559  CD1 LEU A 157      -5.096  -6.110  -8.857  1.00 98.56           C  
ATOM   2560 HD11 LEU A 157      -5.943  -6.273  -8.190  1.00 98.56           H  
ATOM   2561 HD12 LEU A 157      -4.168  -6.134  -8.286  1.00 98.56           H  
ATOM   2562 HD13 LEU A 157      -5.194  -5.130  -9.324  1.00 98.56           H  
ATOM   2563  CD2 LEU A 157      -4.853  -8.561  -9.254  1.00 98.56           C  
ATOM   2564 HD21 LEU A 157      -5.396  -9.359  -9.761  1.00 98.56           H  
ATOM   2565 HD22 LEU A 157      -5.197  -8.538  -8.220  1.00 98.56           H  
ATOM   2566 HD23 LEU A 157      -3.794  -8.820  -9.284  1.00 98.56           H  
ATOM   2567  N   GLN A 158      -8.179  -9.568 -12.388  1.00 98.69           N  
ATOM   2568  H   GLN A 158      -7.556 -10.276 -12.026  1.00 98.69           H  
ATOM   2569  CA  GLN A 158      -9.525  -9.990 -12.762  1.00 98.69           C  
ATOM   2570  HA  GLN A 158     -10.072  -9.149 -13.189  1.00 98.69           H  
ATOM   2571  C   GLN A 158     -10.285 -10.445 -11.517  1.00 98.69           C  
ATOM   2572  CB  GLN A 158      -9.440 -11.091 -13.829  1.00 98.69           C  
ATOM   2573  HB2 GLN A 158      -8.786 -11.886 -13.471  1.00 98.69           H  
ATOM   2574  HB3 GLN A 158     -10.432 -11.514 -13.992  1.00 98.69           H  
ATOM   2575  O   GLN A 158      -9.875 -11.374 -10.826  1.00 98.69           O  
ATOM   2576  CG  GLN A 158      -8.892 -10.565 -15.168  1.00 98.69           C  
ATOM   2577  HG2 GLN A 158      -8.781 -11.401 -15.858  1.00 98.69           H  
ATOM   2578  HG3 GLN A 158      -7.905 -10.130 -15.011  1.00 98.69           H  
ATOM   2579  CD  GLN A 158      -9.789  -9.522 -15.829  1.00 98.69           C  
ATOM   2580  NE2 GLN A 158      -9.257  -8.677 -16.679  1.00 98.69           N  
ATOM   2581 HE21 GLN A 158      -8.267  -8.672 -16.880  1.00 98.69           H  
ATOM   2582 HE22 GLN A 158      -9.861  -7.986 -17.104  1.00 98.69           H  
ATOM   2583  OE1 GLN A 158     -10.988  -9.446 -15.595  1.00 98.69           O  
ATOM   2584  N   MET A 159     -11.397  -9.778 -11.216  1.00 98.63           N  
ATOM   2585  H   MET A 159     -11.744  -9.098 -11.876  1.00 98.63           H  
ATOM   2586  CA  MET A 159     -12.219 -10.103 -10.051  1.00 98.63           C  
ATOM   2587  HA  MET A 159     -11.570 -10.370  -9.217  1.00 98.63           H  
ATOM   2588  C   MET A 159     -13.134 -11.288 -10.357  1.00 98.63           C  
ATOM   2589  CB  MET A 159     -13.037  -8.874  -9.647  1.00 98.63           C  
ATOM   2590  HB2 MET A 159     -13.686  -8.597 -10.478  1.00 98.63           H  
ATOM   2591  HB3 MET A 159     -12.364  -8.041  -9.446  1.00 98.63           H  
ATOM   2592  O   MET A 159     -13.869 -11.265 -11.343  1.00 98.63           O  
ATOM   2593  CG  MET A 159     -13.897  -9.118  -8.404  1.00 98.63           C  
ATOM   2594  HG2 MET A 159     -13.250  -9.230  -7.534  1.00 98.63           H  
ATOM   2595  HG3 MET A 159     -14.466 -10.041  -8.514  1.00 98.63           H  
ATOM   2596  SD  MET A 159     -15.075  -7.780  -8.116  1.00 98.63           S  
ATOM   2597  CE  MET A 159     -16.426  -8.366  -9.177  1.00 98.63           C  
ATOM   2598  HE1 MET A 159     -17.250  -7.652  -9.155  1.00 98.63           H  
ATOM   2599  HE2 MET A 159     -16.783  -9.329  -8.812  1.00 98.63           H  
ATOM   2600  HE3 MET A 159     -16.074  -8.484 -10.202  1.00 98.63           H  
ATOM   2601  N   GLN A 160     -13.135 -12.272  -9.469  1.00 97.49           N  
ATOM   2602  H   GLN A 160     -12.493 -12.217  -8.692  1.00 97.49           H  
ATOM   2603  CA  GLN A 160     -14.140 -13.328  -9.402  1.00 97.49           C  
ATOM   2604  HA  GLN A 160     -14.778 -13.295 -10.284  1.00 97.49           H  
ATOM   2605  C   GLN A 160     -15.050 -13.106  -8.183  1.00 97.49           C  
ATOM   2606  CB  GLN A 160     -13.420 -14.682  -9.381  1.00 97.49           C  
ATOM   2607  HB2 GLN A 160     -12.619 -14.631  -8.644  1.00 97.49           H  
ATOM   2608  HB3 GLN A 160     -14.120 -15.470  -9.106  1.00 97.49           H  
ATOM   2609  O   GLN A 160     -14.745 -12.298  -7.302  1.00 97.49           O  
ATOM   2610  CG  GLN A 160     -12.783 -15.027 -10.732  1.00 97.49           C  
ATOM   2611  HG2 GLN A 160     -12.091 -14.239 -11.031  1.00 97.49           H  
ATOM   2612  HG3 GLN A 160     -13.568 -15.099 -11.484  1.00 97.49           H  
ATOM   2613  CD  GLN A 160     -12.008 -16.341 -10.687  1.00 97.49           C  
ATOM   2614  NE2 GLN A 160     -11.925 -17.054 -11.787  1.00 97.49           N  
ATOM   2615 HE21 GLN A 160     -12.379 -16.754 -12.638  1.00 97.49           H  
ATOM   2616 HE22 GLN A 160     -11.398 -17.912 -11.707  1.00 97.49           H  
ATOM   2617  OE1 GLN A 160     -11.436 -16.743  -9.690  1.00 97.49           O  
ATOM   2618  N   GLU A 161     -16.198 -13.781  -8.153  1.00 97.35           N  
ATOM   2619  H   GLU A 161     -16.399 -14.463  -8.870  1.00 97.35           H  
ATOM   2620  CA  GLU A 161     -17.170 -13.641  -7.064  1.00 97.35           C  
ATOM   2621  HA  GLU A 161     -17.384 -12.581  -6.930  1.00 97.35           H  
ATOM   2622  C   GLU A 161     -16.613 -14.153  -5.733  1.00 97.35           C  
ATOM   2623  CB  GLU A 161     -18.488 -14.345  -7.415  1.00 97.35           C  
ATOM   2624  HB2 GLU A 161     -19.139 -14.321  -6.542  1.00 97.35           H  
ATOM   2625  HB3 GLU A 161     -18.286 -15.383  -7.680  1.00 97.35           H  
ATOM   2626  O   GLU A 161     -15.750 -15.033  -5.707  1.00 97.35           O  
ATOM   2627  CG  GLU A 161     -19.199 -13.633  -8.576  1.00 97.35           C  
ATOM   2628  HG2 GLU A 161     -18.573 -13.694  -9.467  1.00 97.35           H  
ATOM   2629  HG3 GLU A 161     -19.308 -12.579  -8.318  1.00 97.35           H  
ATOM   2630  CD  GLU A 161     -20.582 -14.216  -8.902  1.00 97.35           C  
ATOM   2631  OE1 GLU A 161     -21.316 -13.525  -9.645  1.00 97.35           O  
ATOM   2632  OE2 GLU A 161     -20.890 -15.333  -8.435  1.00 97.35           O  
ATOM   2633  N   ALA A 162     -17.095 -13.574  -4.634  1.00 97.68           N  
ATOM   2634  H   ALA A 162     -17.880 -12.944  -4.721  1.00 97.68           H  
ATOM   2635  CA  ALA A 162     -16.749 -14.020  -3.293  1.00 97.68           C  
ATOM   2636  HA  ALA A 162     -15.689 -14.276  -3.278  1.00 97.68           H  
ATOM   2637  C   ALA A 162     -17.545 -15.274  -2.911  1.00 97.68           C  
ATOM   2638  CB  ALA A 162     -16.983 -12.876  -2.301  1.00 97.68           C  
ATOM   2639  HB1 ALA A 162     -18.012 -12.527  -2.390  1.00 97.68           H  
ATOM   2640  HB2 ALA A 162     -16.805 -13.231  -1.286  1.00 97.68           H  
ATOM   2641  HB3 ALA A 162     -16.298 -12.055  -2.513  1.00 97.68           H  
ATOM   2642  O   ALA A 162     -18.715 -15.407  -3.270  1.00 97.68           O  
ATOM   2643  N   ASP A 163     -16.921 -16.154  -2.136  1.00 93.31           N  
ATOM   2644  H   ASP A 163     -15.973 -15.948  -1.854  1.00 93.31           H  
ATOM   2645  CA  ASP A 163     -17.549 -17.343  -1.581  1.00 93.31           C  
ATOM   2646  HA  ASP A 163     -18.423 -17.576  -2.189  1.00 93.31           H  
ATOM   2647  C   ASP A 163     -18.033 -17.100  -0.144  1.00 93.31           C  
ATOM   2648  CB  ASP A 163     -16.605 -18.550  -1.688  1.00 93.31           C  
ATOM   2649  HB2 ASP A 163     -16.286 -18.667  -2.724  1.00 93.31           H  
ATOM   2650  HB3 ASP A 163     -15.722 -18.378  -1.073  1.00 93.31           H  
ATOM   2651  O   ASP A 163     -17.344 -16.497   0.684  1.00 93.31           O  
ATOM   2652  CG  ASP A 163     -17.309 -19.835  -1.242  1.00 93.31           C  
ATOM   2653  OD1 ASP A 163     -18.532 -19.961  -1.471  1.00 93.31           O  
ATOM   2654  OD2 ASP A 163     -16.672 -20.686  -0.593  1.00 93.31           O  
ATOM   2655  N   ILE A 164     -19.236 -17.594   0.140  1.00 95.09           N  
ATOM   2656  H   ILE A 164     -19.684 -18.118  -0.598  1.00 95.09           H  
ATOM   2657  CA  ILE A 164     -19.868 -17.593   1.467  1.00 95.09           C  
ATOM   2658  HA  ILE A 164     -19.120 -17.311   2.208  1.00 95.09           H  
ATOM   2659  C   ILE A 164     -20.332 -18.997   1.871  1.00 95.09           C  
ATOM   2660  CB  ILE A 164     -21.021 -16.564   1.552  1.00 95.09           C  
ATOM   2661  HB  ILE A 164     -21.456 -16.636   2.549  1.00 95.09           H  
ATOM   2662  O   ILE A 164     -21.034 -19.149   2.868  1.00 95.09           O  
ATOM   2663  CG1 ILE A 164     -22.132 -16.866   0.520  1.00 95.09           C  
ATOM   2664 HG12 ILE A 164     -21.774 -16.636  -0.484  1.00 95.09           H  
ATOM   2665 HG13 ILE A 164     -22.380 -17.927   0.554  1.00 95.09           H  
ATOM   2666  CG2 ILE A 164     -20.475 -15.132   1.406  1.00 95.09           C  
ATOM   2667 HG21 ILE A 164     -19.656 -14.983   2.110  1.00 95.09           H  
ATOM   2668 HG22 ILE A 164     -21.258 -14.406   1.627  1.00 95.09           H  
ATOM   2669 HG23 ILE A 164     -20.103 -14.970   0.394  1.00 95.09           H  
ATOM   2670  CD1 ILE A 164     -23.428 -16.089   0.775  1.00 95.09           C  
ATOM   2671 HD11 ILE A 164     -23.262 -15.018   0.657  1.00 95.09           H  
ATOM   2672 HD12 ILE A 164     -24.184 -16.405   0.057  1.00 95.09           H  
ATOM   2673 HD13 ILE A 164     -23.790 -16.292   1.783  1.00 95.09           H  
ATOM   2674  N   SER A 165     -19.959 -20.035   1.111  1.00 92.53           N  
ATOM   2675  H   SER A 165     -19.380 -19.876   0.300  1.00 92.53           H  
ATOM   2676  CA  SER A 165     -20.355 -21.419   1.390  1.00 92.53           C  
ATOM   2677  HA  SER A 165     -21.443 -21.477   1.372  1.00 92.53           H  
ATOM   2678  C   SER A 165     -19.895 -21.901   2.773  1.00 92.53           C  
ATOM   2679  CB  SER A 165     -19.807 -22.336   0.290  1.00 92.53           C  
ATOM   2680  HB2 SER A 165     -20.270 -23.317   0.401  1.00 92.53           H  
ATOM   2681  HB3 SER A 165     -20.075 -21.942  -0.690  1.00 92.53           H  
ATOM   2682  O   SER A 165     -20.579 -22.700   3.410  1.00 92.53           O  
ATOM   2683  OG  SER A 165     -18.403 -22.495   0.376  1.00 92.53           O  
ATOM   2684  HG  SER A 165     -17.940 -21.787  -0.078  1.00 92.53           H  
ATOM   2685  N   GLY A 166     -18.766 -21.371   3.256  1.00 91.90           N  
ATOM   2686  H   GLY A 166     -18.239 -20.783   2.625  1.00 91.90           H  
ATOM   2687  CA  GLY A 166     -18.211 -21.624   4.585  1.00 91.90           C  
ATOM   2688  HA2 GLY A 166     -17.124 -21.660   4.508  1.00 91.90           H  
ATOM   2689  HA3 GLY A 166     -18.557 -22.595   4.941  1.00 91.90           H  
ATOM   2690  C   GLY A 166     -18.570 -20.587   5.652  1.00 91.90           C  
ATOM   2691  O   GLY A 166     -17.920 -20.577   6.696  1.00 91.90           O  
ATOM   2692  N   TYR A 167     -19.535 -19.692   5.407  1.00 92.50           N  
ATOM   2693  H   TYR A 167     -20.063 -19.751   4.547  1.00 92.50           H  
ATOM   2694  CA  TYR A 167     -19.870 -18.628   6.354  1.00 92.50           C  
ATOM   2695  HA  TYR A 167     -18.936 -18.133   6.620  1.00 92.50           H  
ATOM   2696  C   TYR A 167     -20.499 -19.181   7.640  1.00 92.50           C  
ATOM   2697  CB  TYR A 167     -20.771 -17.570   5.703  1.00 92.50           C  
ATOM   2698  HB2 TYR A 167     -20.269 -17.186   4.815  1.00 92.50           H  
ATOM   2699  HB3 TYR A 167     -21.698 -18.045   5.382  1.00 92.50           H  
ATOM   2700  O   TYR A 167     -21.465 -19.943   7.611  1.00 92.50           O  
ATOM   2701  CG  TYR A 167     -21.090 -16.396   6.614  1.00 92.50           C  
ATOM   2702  CD1 TYR A 167     -22.393 -16.220   7.120  1.00 92.50           C  
ATOM   2703  HD1 TYR A 167     -23.172 -16.918   6.852  1.00 92.50           H  
ATOM   2704  CD2 TYR A 167     -20.071 -15.493   6.974  1.00 92.50           C  
ATOM   2705  HD2 TYR A 167     -19.074 -15.647   6.589  1.00 92.50           H  
ATOM   2706  CE1 TYR A 167     -22.676 -15.143   7.981  1.00 92.50           C  
ATOM   2707  HE1 TYR A 167     -23.672 -14.999   8.374  1.00 92.50           H  
ATOM   2708  CE2 TYR A 167     -20.347 -14.414   7.838  1.00 92.50           C  
ATOM   2709  HE2 TYR A 167     -19.561 -13.727   8.114  1.00 92.50           H  
ATOM   2710  OH  TYR A 167     -21.943 -13.226   9.196  1.00 92.50           O  
ATOM   2711  HH  TYR A 167     -21.187 -12.669   9.394  1.00 92.50           H  
ATOM   2712  CZ  TYR A 167     -21.653 -14.246   8.349  1.00 92.50           C  
ATOM   2713  N   ILE A 168     -19.972 -18.745   8.780  1.00 92.71           N  
ATOM   2714  H   ILE A 168     -19.151 -18.160   8.715  1.00 92.71           H  
ATOM   2715  CA  ILE A 168     -20.452 -19.057  10.121  1.00 92.71           C  
ATOM   2716  HA  ILE A 168     -21.197 -19.851  10.065  1.00 92.71           H  
ATOM   2717  C   ILE A 168     -21.088 -17.778  10.675  1.00 92.71           C  
ATOM   2718  CB  ILE A 168     -19.299 -19.587  11.003  1.00 92.71           C  
ATOM   2719  HB  ILE A 168     -18.529 -18.819  11.073  1.00 92.71           H  
ATOM   2720  O   ILE A 168     -20.363 -16.832  11.006  1.00 92.71           O  
ATOM   2721  CG1 ILE A 168     -18.673 -20.854  10.371  1.00 92.71           C  
ATOM   2722 HG12 ILE A 168     -19.419 -21.647  10.325  1.00 92.71           H  
ATOM   2723 HG13 ILE A 168     -18.357 -20.633   9.351  1.00 92.71           H  
ATOM   2724  CG2 ILE A 168     -19.826 -19.889  12.420  1.00 92.71           C  
ATOM   2725 HG21 ILE A 168     -20.584 -20.671  12.383  1.00 92.71           H  
ATOM   2726 HG22 ILE A 168     -19.008 -20.204  13.068  1.00 92.71           H  
ATOM   2727 HG23 ILE A 168     -20.259 -18.993  12.866  1.00 92.71           H  
ATOM   2728  CD1 ILE A 168     -17.431 -21.375  11.104  1.00 92.71           C  
ATOM   2729 HD11 ILE A 168     -16.707 -20.569  11.222  1.00 92.71           H  
ATOM   2730 HD12 ILE A 168     -16.979 -22.174  10.518  1.00 92.71           H  
ATOM   2731 HD13 ILE A 168     -17.702 -21.772  12.082  1.00 92.71           H  
ATOM   2732  N   PRO A 169     -22.431 -17.713  10.777  1.00 93.36           N  
ATOM   2733  CA  PRO A 169     -23.104 -16.573  11.378  1.00 93.36           C  
ATOM   2734  HA  PRO A 169     -22.903 -15.688  10.774  1.00 93.36           H  
ATOM   2735  C   PRO A 169     -22.611 -16.350  12.804  1.00 93.36           C  
ATOM   2736  CB  PRO A 169     -24.602 -16.890  11.346  1.00 93.36           C  
ATOM   2737  HB2 PRO A 169     -25.196 -15.997  11.149  1.00 93.36           H  
ATOM   2738  HB3 PRO A 169     -24.912 -17.357  12.281  1.00 93.36           H  
ATOM   2739  O   PRO A 169     -22.488 -17.298  13.583  1.00 93.36           O  
ATOM   2740  CG  PRO A 169     -24.723 -17.909  10.215  1.00 93.36           C  
ATOM   2741  HG2 PRO A 169     -24.778 -17.390   9.258  1.00 93.36           H  
ATOM   2742  HG3 PRO A 169     -25.584 -18.564  10.347  1.00 93.36           H  
ATOM   2743  CD  PRO A 169     -23.408 -18.679  10.301  1.00 93.36           C  
ATOM   2744  HD2 PRO A 169     -23.145 -19.068   9.317  1.00 93.36           H  
ATOM   2745  HD3 PRO A 169     -23.496 -19.492  11.021  1.00 93.36           H  
ATOM   2746  N   ASN A 170     -22.375 -15.092  13.160  1.00 92.25           N  
ATOM   2747  H   ASN A 170     -22.566 -14.348  12.504  1.00 92.25           H  
ATOM   2748  CA  ASN A 170     -22.159 -14.728  14.552  1.00 92.25           C  
ATOM   2749  HA  ASN A 170     -21.776 -15.601  15.081  1.00 92.25           H  
ATOM   2750  C   ASN A 170     -23.515 -14.404  15.219  1.00 92.25           C  
ATOM   2751  CB  ASN A 170     -21.038 -13.669  14.640  1.00 92.25           C  
ATOM   2752  HB2 ASN A 170     -20.156 -14.045  14.121  1.00 92.25           H  
ATOM   2753  HB3 ASN A 170     -20.768 -13.511  15.684  1.00 92.25           H  
ATOM   2754  O   ASN A 170     -24.569 -14.377  14.574  1.00 92.25           O  
ATOM   2755  CG  ASN A 170     -21.393 -12.322  14.051  1.00 92.25           C  
ATOM   2756  ND2 ASN A 170     -20.439 -11.447  13.853  1.00 92.25           N  
ATOM   2757 HD21 ASN A 170     -19.472 -11.678  14.033  1.00 92.25           H  
ATOM   2758 HD22 ASN A 170     -20.717 -10.532  13.529  1.00 92.25           H  
ATOM   2759  OD1 ASN A 170     -22.539 -12.033  13.797  1.00 92.25           O  
ATOM   2760  N   GLY A 171     -23.518 -14.252  16.543  1.00 92.30           N  
ATOM   2761  H   GLY A 171     -22.641 -14.297  17.043  1.00 92.30           H  
ATOM   2762  CA  GLY A 171     -24.742 -14.001  17.311  1.00 92.30           C  
ATOM   2763  HA2 GLY A 171     -24.526 -14.149  18.369  1.00 92.30           H  
ATOM   2764  HA3 GLY A 171     -25.514 -14.711  17.017  1.00 92.30           H  
ATOM   2765  C   GLY A 171     -25.304 -12.584  17.155  1.00 92.30           C  
ATOM   2766  O   GLY A 171     -26.480 -12.384  17.436  1.00 92.30           O  
ATOM   2767  N   GLU A 172     -24.496 -11.634  16.677  1.00 95.32           N  
ATOM   2768  H   GLU A 172     -23.560 -11.902  16.407  1.00 95.32           H  
ATOM   2769  CA  GLU A 172     -24.753 -10.188  16.774  1.00 95.32           C  
ATOM   2770  HA  GLU A 172     -25.621 -10.003  17.406  1.00 95.32           H  
ATOM   2771  C   GLU A 172     -25.024  -9.512  15.421  1.00 95.32           C  
ATOM   2772  CB  GLU A 172     -23.526  -9.576  17.462  1.00 95.32           C  
ATOM   2773  HB2 GLU A 172     -23.333 -10.145  18.372  1.00 95.32           H  
ATOM   2774  HB3 GLU A 172     -22.663  -9.680  16.804  1.00 95.32           H  
ATOM   2775  O   GLU A 172     -25.802  -8.565  15.346  1.00 95.32           O  
ATOM   2776  CG  GLU A 172     -23.710  -8.101  17.842  1.00 95.32           C  
ATOM   2777  HG2 GLU A 172     -23.954  -7.528  16.948  1.00 95.32           H  
ATOM   2778  HG3 GLU A 172     -24.544  -8.019  18.539  1.00 95.32           H  
ATOM   2779  CD  GLU A 172     -22.450  -7.511  18.482  1.00 95.32           C  
ATOM   2780  OE1 GLU A 172     -22.305  -6.272  18.386  1.00 95.32           O  
ATOM   2781  OE2 GLU A 172     -21.642  -8.302  19.021  1.00 95.32           O  
ATOM   2782  N   TRP A 173     -24.439 -10.024  14.335  1.00 96.78           N  
ATOM   2783  H   TRP A 173     -23.860 -10.846  14.425  1.00 96.78           H  
ATOM   2784  CA  TRP A 173     -24.494  -9.417  13.009  1.00 96.78           C  
ATOM   2785  HA  TRP A 173     -25.169  -8.561  13.036  1.00 96.78           H  
ATOM   2786  C   TRP A 173     -25.036 -10.399  11.974  1.00 96.78           C  
ATOM   2787  CB  TRP A 173     -23.110  -8.885  12.616  1.00 96.78           C  
ATOM   2788  HB2 TRP A 173     -23.162  -8.513  11.593  1.00 96.78           H  
ATOM   2789  HB3 TRP A 173     -22.386  -9.700  12.627  1.00 96.78           H  
ATOM   2790  O   TRP A 173     -24.624 -11.553  11.870  1.00 96.78           O  
ATOM   2791  CG  TRP A 173     -22.612  -7.769  13.482  1.00 96.78           C  
ATOM   2792  CD1 TRP A 173     -21.840  -7.885  14.590  1.00 96.78           C  
ATOM   2793  HD1 TRP A 173     -21.474  -8.810  15.010  1.00 96.78           H  
ATOM   2794  CD2 TRP A 173     -22.925  -6.349  13.368  1.00 96.78           C  
ATOM   2795  CE2 TRP A 173     -22.285  -5.656  14.438  1.00 96.78           C  
ATOM   2796  CE3 TRP A 173     -23.710  -5.585  12.477  1.00 96.78           C  
ATOM   2797  HE3 TRP A 173     -24.232  -6.089  11.677  1.00 96.78           H  
ATOM   2798  NE1 TRP A 173     -21.664  -6.642  15.169  1.00 96.78           N  
ATOM   2799  HE1 TRP A 173     -21.268  -6.495  16.087  1.00 96.78           H  
ATOM   2800  CH2 TRP A 173     -23.168  -3.535  13.686  1.00 96.78           C  
ATOM   2801  HH2 TRP A 173     -23.273  -2.467  13.805  1.00 96.78           H  
ATOM   2802  CZ2 TRP A 173     -22.390  -4.269  14.598  1.00 96.78           C  
ATOM   2803  HZ2 TRP A 173     -21.892  -3.783  15.423  1.00 96.78           H  
ATOM   2804  CZ3 TRP A 173     -23.835  -4.191  12.636  1.00 96.78           C  
ATOM   2805  HZ3 TRP A 173     -24.460  -3.618  11.968  1.00 96.78           H  
ATOM   2806  N   ASP A 174     -25.966  -9.922  11.160  1.00 96.50           N  
ATOM   2807  H   ASP A 174     -26.272  -8.969  11.290  1.00 96.50           H  
ATOM   2808  CA  ASP A 174     -26.534 -10.686  10.061  1.00 96.50           C  
ATOM   2809  HA  ASP A 174     -26.272 -11.738  10.172  1.00 96.50           H  
ATOM   2810  C   ASP A 174     -25.961 -10.190   8.728  1.00 96.50           C  
ATOM   2811  CB  ASP A 174     -28.051 -10.587  10.159  1.00 96.50           C  
ATOM   2812  HB2 ASP A 174     -28.360 -10.753  11.192  1.00 96.50           H  
ATOM   2813  HB3 ASP A 174     -28.367  -9.583   9.874  1.00 96.50           H  
ATOM   2814  O   ASP A 174     -26.063  -9.005   8.394  1.00 96.50           O  
ATOM   2815  CG  ASP A 174     -28.747 -11.614   9.290  1.00 96.50           C  
ATOM   2816  OD1 ASP A 174     -28.622 -12.809   9.640  1.00 96.50           O  
ATOM   2817  OD2 ASP A 174     -29.501 -11.182   8.389  1.00 96.50           O  
ATOM   2818  N   LEU A 175     -25.324 -11.092   7.974  1.00 97.29           N  
ATOM   2819  H   LEU A 175     -25.280 -12.046   8.302  1.00 97.29           H  
ATOM   2820  CA  LEU A 175     -24.697 -10.774   6.692  1.00 97.29           C  
ATOM   2821  HA  LEU A 175     -24.152  -9.837   6.807  1.00 97.29           H  
ATOM   2822  C   LEU A 175     -25.765 -10.589   5.610  1.00 97.29           C  
ATOM   2823  CB  LEU A 175     -23.691 -11.882   6.322  1.00 97.29           C  
ATOM   2824  HB2 LEU A 175     -24.231 -12.826   6.252  1.00 97.29           H  
ATOM   2825  HB3 LEU A 175     -22.960 -11.970   7.125  1.00 97.29           H  
ATOM   2826  O   LEU A 175     -26.443 -11.535   5.220  1.00 97.29           O  
ATOM   2827  CG  LEU A 175     -22.939 -11.645   4.997  1.00 97.29           C  
ATOM   2828  HG  LEU A 175     -23.649 -11.434   4.198  1.00 97.29           H  
ATOM   2829  CD1 LEU A 175     -21.948 -10.482   5.097  1.00 97.29           C  
ATOM   2830 HD11 LEU A 175     -22.474  -9.556   5.325  1.00 97.29           H  
ATOM   2831 HD12 LEU A 175     -21.218 -10.683   5.881  1.00 97.29           H  
ATOM   2832 HD13 LEU A 175     -21.429 -10.359   4.146  1.00 97.29           H  
ATOM   2833  CD2 LEU A 175     -22.153 -12.896   4.604  1.00 97.29           C  
ATOM   2834 HD21 LEU A 175     -22.838 -13.734   4.481  1.00 97.29           H  
ATOM   2835 HD22 LEU A 175     -21.630 -12.730   3.662  1.00 97.29           H  
ATOM   2836 HD23 LEU A 175     -21.432 -13.147   5.382  1.00 97.29           H  
ATOM   2837  N   VAL A 176     -25.859  -9.376   5.071  1.00 97.79           N  
ATOM   2838  H   VAL A 176     -25.258  -8.648   5.429  1.00 97.79           H  
ATOM   2839  CA  VAL A 176     -26.727  -9.070   3.925  1.00 97.79           C  
ATOM   2840  HA  VAL A 176     -27.651  -9.641   4.015  1.00 97.79           H  
ATOM   2841  C   VAL A 176     -26.054  -9.491   2.617  1.00 97.79           C  
ATOM   2842  CB  VAL A 176     -27.081  -7.572   3.905  1.00 97.79           C  
ATOM   2843  HB  VAL A 176     -26.162  -7.000   3.783  1.00 97.79           H  
ATOM   2844  O   VAL A 176     -26.716  -9.981   1.706  1.00 97.79           O  
ATOM   2845  CG1 VAL A 176     -28.013  -7.209   2.743  1.00 97.79           C  
ATOM   2846 HG11 VAL A 176     -28.276  -6.152   2.794  1.00 97.79           H  
ATOM   2847 HG12 VAL A 176     -27.519  -7.392   1.789  1.00 97.79           H  
ATOM   2848 HG13 VAL A 176     -28.921  -7.810   2.795  1.00 97.79           H  
ATOM   2849  CG2 VAL A 176     -27.760  -7.129   5.211  1.00 97.79           C  
ATOM   2850 HG21 VAL A 176     -28.664  -7.715   5.376  1.00 97.79           H  
ATOM   2851 HG22 VAL A 176     -28.016  -6.071   5.161  1.00 97.79           H  
ATOM   2852 HG23 VAL A 176     -27.089  -7.276   6.057  1.00 97.79           H  
ATOM   2853  N   GLY A 177     -24.735  -9.308   2.510  1.00 97.44           N  
ATOM   2854  H   GLY A 177     -24.244  -8.885   3.285  1.00 97.44           H  
ATOM   2855  CA  GLY A 177     -23.956  -9.759   1.358  1.00 97.44           C  
ATOM   2856  HA2 GLY A 177     -23.875 -10.845   1.398  1.00 97.44           H  
ATOM   2857  HA3 GLY A 177     -24.481  -9.496   0.440  1.00 97.44           H  
ATOM   2858  C   GLY A 177     -22.549  -9.168   1.294  1.00 97.44           C  
ATOM   2859  O   GLY A 177     -22.196  -8.273   2.064  1.00 97.44           O  
ATOM   2860  N   ILE A 178     -21.754  -9.667   0.345  1.00 97.89           N  
ATOM   2861  H   ILE A 178     -22.108 -10.428  -0.217  1.00 97.89           H  
ATOM   2862  CA  ILE A 178     -20.373  -9.231   0.087  1.00 97.89           C  
ATOM   2863  HA  ILE A 178     -20.242  -8.258   0.562  1.00 97.89           H  
ATOM   2864  C   ILE A 178     -20.116  -8.990  -1.418  1.00 97.89           C  
ATOM   2865  CB  ILE A 178     -19.374 -10.177   0.799  1.00 97.89           C  
ATOM   2866  HB  ILE A 178     -19.644 -10.169   1.855  1.00 97.89           H  
ATOM   2867  O   ILE A 178     -19.286  -9.653  -2.039  1.00 97.89           O  
ATOM   2868  CG1 ILE A 178     -17.936  -9.614   0.716  1.00 97.89           C  
ATOM   2869 HG12 ILE A 178     -17.947  -8.585   1.077  1.00 97.89           H  
ATOM   2870 HG13 ILE A 178     -17.582  -9.609  -0.315  1.00 97.89           H  
ATOM   2871  CG2 ILE A 178     -19.495 -11.642   0.335  1.00 97.89           C  
ATOM   2872 HG21 ILE A 178     -19.220 -11.743  -0.715  1.00 97.89           H  
ATOM   2873 HG22 ILE A 178     -18.842 -12.283   0.928  1.00 97.89           H  
ATOM   2874 HG23 ILE A 178     -20.514 -12.006   0.468  1.00 97.89           H  
ATOM   2875  CD1 ILE A 178     -16.908 -10.391   1.541  1.00 97.89           C  
ATOM   2876 HD11 ILE A 178     -17.276 -10.541   2.556  1.00 97.89           H  
ATOM   2877 HD12 ILE A 178     -15.977  -9.827   1.580  1.00 97.89           H  
ATOM   2878 HD13 ILE A 178     -16.716 -11.362   1.084  1.00 97.89           H  
ATOM   2879  N   PRO A 179     -20.835  -8.054  -2.069  1.00 97.72           N  
ATOM   2880  CA  PRO A 179     -20.602  -7.751  -3.478  1.00 97.72           C  
ATOM   2881  HA  PRO A 179     -20.747  -8.656  -4.069  1.00 97.72           H  
ATOM   2882  C   PRO A 179     -19.182  -7.220  -3.724  1.00 97.72           C  
ATOM   2883  CB  PRO A 179     -21.669  -6.724  -3.865  1.00 97.72           C  
ATOM   2884  HB2 PRO A 179     -21.313  -6.021  -4.618  1.00 97.72           H  
ATOM   2885  HB3 PRO A 179     -22.560  -7.242  -4.221  1.00 97.72           H  
ATOM   2886  O   PRO A 179     -18.661  -6.397  -2.962  1.00 97.72           O  
ATOM   2887  CG  PRO A 179     -21.977  -6.030  -2.538  1.00 97.72           C  
ATOM   2888  HG2 PRO A 179     -22.969  -5.577  -2.536  1.00 97.72           H  
ATOM   2889  HG3 PRO A 179     -21.210  -5.288  -2.318  1.00 97.72           H  
ATOM   2890  CD  PRO A 179     -21.881  -7.185  -1.546  1.00 97.72           C  
ATOM   2891  HD2 PRO A 179     -21.665  -6.817  -0.543  1.00 97.72           H  
ATOM   2892  HD3 PRO A 179     -22.824  -7.732  -1.534  1.00 97.72           H  
ATOM   2893  N   GLY A 180     -18.581  -7.667  -4.827  1.00 98.16           N  
ATOM   2894  H   GLY A 180     -19.075  -8.341  -5.394  1.00 98.16           H  
ATOM   2895  CA  GLY A 180     -17.291  -7.196  -5.323  1.00 98.16           C  
ATOM   2896  HA2 GLY A 180     -16.733  -8.043  -5.724  1.00 98.16           H  
ATOM   2897  HA3 GLY A 180     -16.705  -6.778  -4.504  1.00 98.16           H  
ATOM   2898  C   GLY A 180     -17.430  -6.147  -6.428  1.00 98.16           C  
ATOM   2899  O   GLY A 180     -18.388  -6.153  -7.202  1.00 98.16           O  
ATOM   2900  N   LYS A 181     -16.447  -5.250  -6.533  1.00 98.49           N  
ATOM   2901  H   LYS A 181     -15.755  -5.239  -5.797  1.00 98.49           H  
ATOM   2902  CA  LYS A 181     -16.300  -4.313  -7.651  1.00 98.49           C  
ATOM   2903  HA  LYS A 181     -16.825  -4.723  -8.514  1.00 98.49           H  
ATOM   2904  C   LYS A 181     -14.830  -4.140  -8.026  1.00 98.49           C  
ATOM   2905  CB  LYS A 181     -16.967  -2.984  -7.262  1.00 98.49           C  
ATOM   2906  HB2 LYS A 181     -18.009  -3.181  -7.013  1.00 98.49           H  
ATOM   2907  HB3 LYS A 181     -16.475  -2.580  -6.377  1.00 98.49           H  
ATOM   2908  O   LYS A 181     -14.044  -3.642  -7.221  1.00 98.49           O  
ATOM   2909  CG  LYS A 181     -16.914  -1.949  -8.393  1.00 98.49           C  
ATOM   2910  HG2 LYS A 181     -17.355  -2.374  -9.295  1.00 98.49           H  
ATOM   2911  HG3 LYS A 181     -15.872  -1.694  -8.591  1.00 98.49           H  
ATOM   2912  CD  LYS A 181     -17.678  -0.676  -8.002  1.00 98.49           C  
ATOM   2913  HD2 LYS A 181     -17.252  -0.260  -7.089  1.00 98.49           H  
ATOM   2914  HD3 LYS A 181     -18.716  -0.943  -7.801  1.00 98.49           H  
ATOM   2915  CE  LYS A 181     -17.654   0.376  -9.117  1.00 98.49           C  
ATOM   2916  HE2 LYS A 181     -18.076  -0.068 -10.019  1.00 98.49           H  
ATOM   2917  HE3 LYS A 181     -18.296   1.206  -8.822  1.00 98.49           H  
ATOM   2918  NZ  LYS A 181     -16.278   0.863  -9.385  1.00 98.49           N  
ATOM   2919  HZ1 LYS A 181     -16.278   1.571 -10.105  1.00 98.49           H  
ATOM   2920  HZ2 LYS A 181     -15.850   1.228  -8.546  1.00 98.49           H  
ATOM   2921  HZ3 LYS A 181     -15.714   0.092  -9.711  1.00 98.49           H  
ATOM   2922  N   ARG A 182     -14.483  -4.449  -9.279  1.00 98.48           N  
ATOM   2923  H   ARG A 182     -15.170  -4.911  -9.858  1.00 98.48           H  
ATOM   2924  CA  ARG A 182     -13.218  -4.022  -9.898  1.00 98.48           C  
ATOM   2925  HA  ARG A 182     -12.416  -4.156  -9.172  1.00 98.48           H  
ATOM   2926  C   ARG A 182     -13.297  -2.534 -10.239  1.00 98.48           C  
ATOM   2927  CB  ARG A 182     -12.902  -4.902 -11.121  1.00 98.48           C  
ATOM   2928  HB2 ARG A 182     -12.965  -5.948 -10.822  1.00 98.48           H  
ATOM   2929  HB3 ARG A 182     -13.655  -4.722 -11.889  1.00 98.48           H  
ATOM   2930  O   ARG A 182     -14.318  -2.056 -10.748  1.00 98.48           O  
ATOM   2931  CG  ARG A 182     -11.503  -4.654 -11.717  1.00 98.48           C  
ATOM   2932  HG2 ARG A 182     -10.742  -4.871 -10.968  1.00 98.48           H  
ATOM   2933  HG3 ARG A 182     -11.411  -3.612 -12.024  1.00 98.48           H  
ATOM   2934  CD  ARG A 182     -11.293  -5.563 -12.938  1.00 98.48           C  
ATOM   2935  HD2 ARG A 182     -12.098  -5.407 -13.656  1.00 98.48           H  
ATOM   2936  HD3 ARG A 182     -11.341  -6.602 -12.610  1.00 98.48           H  
ATOM   2937  NE  ARG A 182      -9.994  -5.352 -13.603  1.00 98.48           N  
ATOM   2938  HE  ARG A 182      -9.293  -6.064 -13.454  1.00 98.48           H  
ATOM   2939  NH1 ARG A 182     -10.491  -3.495 -14.797  1.00 98.48           N  
ATOM   2940 HH11 ARG A 182     -10.190  -2.757 -15.417  1.00 98.48           H  
ATOM   2941 HH12 ARG A 182     -11.395  -3.450 -14.347  1.00 98.48           H  
ATOM   2942  NH2 ARG A 182      -8.509  -4.460 -15.103  1.00 98.48           N  
ATOM   2943 HH21 ARG A 182      -8.331  -3.748 -15.797  1.00 98.48           H  
ATOM   2944 HH22 ARG A 182      -7.943  -5.297 -15.128  1.00 98.48           H  
ATOM   2945  CZ  ARG A 182      -9.659  -4.442 -14.492  1.00 98.48           C  
ATOM   2946  N   SER A 183     -12.250  -1.775  -9.950  1.00 97.69           N  
ATOM   2947  H   SER A 183     -11.447  -2.193  -9.503  1.00 97.69           H  
ATOM   2948  CA  SER A 183     -12.150  -0.379 -10.370  1.00 97.69           C  
ATOM   2949  HA  SER A 183     -12.776  -0.251 -11.253  1.00 97.69           H  
ATOM   2950  C   SER A 183     -10.743  -0.036 -10.840  1.00 97.69           C  
ATOM   2951  CB  SER A 183     -12.720   0.548  -9.291  1.00 97.69           C  
ATOM   2952  HB2 SER A 183     -13.583   0.062  -8.835  1.00 97.69           H  
ATOM   2953  HB3 SER A 183     -13.076   1.449  -9.790  1.00 97.69           H  
ATOM   2954  O   SER A 183      -9.819  -0.813 -10.640  1.00 97.69           O  
ATOM   2955  OG  SER A 183     -11.858   0.964  -8.264  1.00 97.69           O  
ATOM   2956  HG  SER A 183     -11.360   0.242  -7.872  1.00 97.69           H  
ATOM   2957  N   GLU A 184     -10.598   1.083 -11.543  1.00 96.76           N  
ATOM   2958  H   GLU A 184     -11.376   1.720 -11.647  1.00 96.76           H  
ATOM   2959  CA  GLU A 184      -9.320   1.540 -12.088  1.00 96.76           C  
ATOM   2960  HA  GLU A 184      -8.502   0.976 -11.641  1.00 96.76           H  
ATOM   2961  C   GLU A 184      -9.105   3.009 -11.734  1.00 96.76           C  
ATOM   2962  CB  GLU A 184      -9.260   1.347 -13.612  1.00 96.76           C  
ATOM   2963  HB2 GLU A 184     -10.127   1.822 -14.073  1.00 96.76           H  
ATOM   2964  HB3 GLU A 184      -8.361   1.844 -13.976  1.00 96.76           H  
ATOM   2965  O   GLU A 184     -10.058   3.793 -11.656  1.00 96.76           O  
ATOM   2966  CG  GLU A 184      -9.208  -0.133 -14.024  1.00 96.76           C  
ATOM   2967  HG2 GLU A 184     -10.116  -0.629 -13.681  1.00 96.76           H  
ATOM   2968  HG3 GLU A 184      -8.357  -0.601 -13.529  1.00 96.76           H  
ATOM   2969  CD  GLU A 184      -9.064  -0.324 -15.541  1.00 96.76           C  
ATOM   2970  OE1 GLU A 184      -9.608  -1.328 -16.051  1.00 96.76           O  
ATOM   2971  OE2 GLU A 184      -8.408   0.508 -16.194  1.00 96.76           O  
ATOM   2972  N   ARG A 185      -7.842   3.384 -11.528  1.00 94.39           N  
ATOM   2973  H   ARG A 185      -7.131   2.667 -11.534  1.00 94.39           H  
ATOM   2974  CA  ARG A 185      -7.424   4.760 -11.263  1.00 94.39           C  
ATOM   2975  HA  ARG A 185      -8.271   5.421 -11.446  1.00 94.39           H  
ATOM   2976  C   ARG A 185      -6.306   5.172 -12.215  1.00 94.39           C  
ATOM   2977  CB  ARG A 185      -7.028   4.859  -9.785  1.00 94.39           C  
ATOM   2978  HB2 ARG A 185      -7.847   4.465  -9.184  1.00 94.39           H  
ATOM   2979  HB3 ARG A 185      -6.148   4.240  -9.607  1.00 94.39           H  
ATOM   2980  O   ARG A 185      -5.408   4.385 -12.499  1.00 94.39           O  
ATOM   2981  CG  ARG A 185      -6.733   6.297  -9.340  1.00 94.39           C  
ATOM   2982  HG2 ARG A 185      -7.563   6.956  -9.595  1.00 94.39           H  
ATOM   2983  HG3 ARG A 185      -5.835   6.649  -9.847  1.00 94.39           H  
ATOM   2984  CD  ARG A 185      -6.480   6.336  -7.831  1.00 94.39           C  
ATOM   2985  HD2 ARG A 185      -5.947   7.259  -7.603  1.00 94.39           H  
ATOM   2986  HD3 ARG A 185      -5.839   5.498  -7.559  1.00 94.39           H  
ATOM   2987  NE  ARG A 185      -7.720   6.273  -7.040  1.00 94.39           N  
ATOM   2988  HE  ARG A 185      -8.564   6.033  -7.542  1.00 94.39           H  
ATOM   2989  NH1 ARG A 185      -6.749   6.716  -4.988  1.00 94.39           N  
ATOM   2990 HH11 ARG A 185      -5.827   6.841  -5.382  1.00 94.39           H  
ATOM   2991 HH12 ARG A 185      -6.810   6.889  -3.994  1.00 94.39           H  
ATOM   2992  NH2 ARG A 185      -8.950   6.378  -5.138  1.00 94.39           N  
ATOM   2993 HH21 ARG A 185      -9.006   6.618  -4.159  1.00 94.39           H  
ATOM   2994 HH22 ARG A 185      -9.783   6.246  -5.694  1.00 94.39           H  
ATOM   2995  CZ  ARG A 185      -7.790   6.455  -5.734  1.00 94.39           C  
ATOM   2996  N   PHE A 186      -6.354   6.419 -12.676  1.00 93.38           N  
ATOM   2997  H   PHE A 186      -7.116   7.011 -12.381  1.00 93.38           H  
ATOM   2998  CA  PHE A 186      -5.372   6.994 -13.597  1.00 93.38           C  
ATOM   2999  HA  PHE A 186      -4.658   6.227 -13.896  1.00 93.38           H  
ATOM   3000  C   PHE A 186      -4.593   8.130 -12.938  1.00 93.38           C  
ATOM   3001  CB  PHE A 186      -6.069   7.499 -14.863  1.00 93.38           C  
ATOM   3002  HB2 PHE A 186      -5.321   7.945 -15.519  1.00 93.38           H  
ATOM   3003  HB3 PHE A 186      -6.773   8.287 -14.594  1.00 93.38           H  
ATOM   3004  O   PHE A 186      -5.160   8.942 -12.200  1.00 93.38           O  
ATOM   3005  CG  PHE A 186      -6.805   6.428 -15.637  1.00 93.38           C  
ATOM   3006  CD1 PHE A 186      -6.152   5.700 -16.644  1.00 93.38           C  
ATOM   3007  HD1 PHE A 186      -5.096   5.841 -16.821  1.00 93.38           H  
ATOM   3008  CD2 PHE A 186      -8.144   6.138 -15.333  1.00 93.38           C  
ATOM   3009  HD2 PHE A 186      -8.615   6.634 -14.497  1.00 93.38           H  
ATOM   3010  CE1 PHE A 186      -6.869   4.759 -17.405  1.00 93.38           C  
ATOM   3011  HE1 PHE A 186      -6.365   4.191 -18.173  1.00 93.38           H  
ATOM   3012  CE2 PHE A 186      -8.856   5.180 -16.070  1.00 93.38           C  
ATOM   3013  HE2 PHE A 186      -9.881   4.951 -15.816  1.00 93.38           H  
ATOM   3014  CZ  PHE A 186      -8.221   4.499 -17.121  1.00 93.38           C  
ATOM   3015  HZ  PHE A 186      -8.752   3.737 -17.672  1.00 93.38           H  
ATOM   3016  N   TYR A 187      -3.312   8.236 -13.278  1.00 92.18           N  
ATOM   3017  H   TYR A 187      -2.932   7.578 -13.943  1.00 92.18           H  
ATOM   3018  CA  TYR A 187      -2.370   9.191 -12.694  1.00 92.18           C  
ATOM   3019  HA  TYR A 187      -2.876   9.813 -11.956  1.00 92.18           H  
ATOM   3020  C   TYR A 187      -1.792  10.131 -13.753  1.00 92.18           C  
ATOM   3021  CB  TYR A 187      -1.276   8.408 -11.960  1.00 92.18           C  
ATOM   3022  HB2 TYR A 187      -0.496   9.096 -11.634  1.00 92.18           H  
ATOM   3023  HB3 TYR A 187      -0.823   7.690 -12.644  1.00 92.18           H  
ATOM   3024  O   TYR A 187      -1.909   9.895 -14.957  1.00 92.18           O  
ATOM   3025  CG  TYR A 187      -1.811   7.681 -10.747  1.00 92.18           C  
ATOM   3026  CD1 TYR A 187      -1.883   8.354  -9.521  1.00 92.18           C  
ATOM   3027  HD1 TYR A 187      -1.530   9.372  -9.434  1.00 92.18           H  
ATOM   3028  CD2 TYR A 187      -2.296   6.366 -10.854  1.00 92.18           C  
ATOM   3029  HD2 TYR A 187      -2.247   5.870 -11.813  1.00 92.18           H  
ATOM   3030  CE1 TYR A 187      -2.432   7.713  -8.404  1.00 92.18           C  
ATOM   3031  HE1 TYR A 187      -2.484   8.252  -7.469  1.00 92.18           H  
ATOM   3032  CE2 TYR A 187      -2.839   5.712  -9.729  1.00 92.18           C  
ATOM   3033  HE2 TYR A 187      -3.198   4.696  -9.801  1.00 92.18           H  
ATOM   3034  OH  TYR A 187      -3.407   5.791  -7.380  1.00 92.18           O  
ATOM   3035  HH  TYR A 187      -3.294   6.360  -6.615  1.00 92.18           H  
ATOM   3036  CZ  TYR A 187      -2.905   6.390  -8.493  1.00 92.18           C  
ATOM   3037  N   GLU A 188      -1.193  11.239 -13.319  1.00 89.65           N  
ATOM   3038  H   GLU A 188      -1.218  11.457 -12.333  1.00 89.65           H  
ATOM   3039  CA  GLU A 188      -0.554  12.192 -14.237  1.00 89.65           C  
ATOM   3040  HA  GLU A 188      -1.248  12.438 -15.041  1.00 89.65           H  
ATOM   3041  C   GLU A 188       0.697  11.627 -14.924  1.00 89.65           C  
ATOM   3042  CB  GLU A 188      -0.205  13.492 -13.502  1.00 89.65           C  
ATOM   3043  HB2 GLU A 188       0.486  14.061 -14.124  1.00 89.65           H  
ATOM   3044  HB3 GLU A 188       0.289  13.269 -12.556  1.00 89.65           H  
ATOM   3045  O   GLU A 188       1.013  12.043 -16.035  1.00 89.65           O  
ATOM   3046  CG  GLU A 188      -1.452  14.347 -13.258  1.00 89.65           C  
ATOM   3047  HG2 GLU A 188      -2.080  13.865 -12.509  1.00 89.65           H  
ATOM   3048  HG3 GLU A 188      -2.029  14.411 -14.180  1.00 89.65           H  
ATOM   3049  CD  GLU A 188      -1.070  15.762 -12.813  1.00 89.65           C  
ATOM   3050  OE1 GLU A 188      -1.425  16.127 -11.673  1.00 89.65           O  
ATOM   3051  OE2 GLU A 188      -0.498  16.503 -13.640  1.00 89.65           O  
ATOM   3052  N   CYS A 189       1.386  10.662 -14.305  1.00 86.39           N  
ATOM   3053  H   CYS A 189       1.040  10.311 -13.423  1.00 86.39           H  
ATOM   3054  CA  CYS A 189       2.652  10.122 -14.806  1.00 86.39           C  
ATOM   3055  HA  CYS A 189       3.348  10.948 -14.946  1.00 86.39           H  
ATOM   3056  C   CYS A 189       2.529   9.428 -16.172  1.00 86.39           C  
ATOM   3057  CB  CYS A 189       3.234   9.166 -13.749  1.00 86.39           C  
ATOM   3058  HB2 CYS A 189       3.464   9.724 -12.842  1.00 86.39           H  
ATOM   3059  HB3 CYS A 189       4.159   8.735 -14.131  1.00 86.39           H  
ATOM   3060  O   CYS A 189       3.424   9.547 -17.009  1.00 86.39           O  
ATOM   3061  SG  CYS A 189       2.066   7.827 -13.350  1.00 86.39           S  
ATOM   3062  HG  CYS A 189       2.834   7.147 -12.494  1.00 86.39           H  
ATOM   3063  N   CYS A 190       1.445   8.687 -16.404  1.00 88.21           N  
ATOM   3064  H   CYS A 190       0.760   8.583 -15.669  1.00 88.21           H  
ATOM   3065  CA  CYS A 190       1.256   7.900 -17.616  1.00 88.21           C  
ATOM   3066  HA  CYS A 190       1.571   8.505 -18.467  1.00 88.21           H  
ATOM   3067  C   CYS A 190      -0.214   7.517 -17.827  1.00 88.21           C  
ATOM   3068  CB  CYS A 190       2.150   6.647 -17.540  1.00 88.21           C  
ATOM   3069  HB2 CYS A 190       2.121   6.102 -18.483  1.00 88.21           H  
ATOM   3070  HB3 CYS A 190       3.180   6.944 -17.340  1.00 88.21           H  
ATOM   3071  O   CYS A 190      -1.047   7.632 -16.929  1.00 88.21           O  
ATOM   3072  SG  CYS A 190       1.574   5.563 -16.206  1.00 88.21           S  
ATOM   3073  HG  CYS A 190       2.452   4.561 -16.304  1.00 88.21           H  
ATOM   3074  N   LYS A 191      -0.517   7.020 -19.033  1.00 92.51           N  
ATOM   3075  H   LYS A 191       0.234   6.939 -19.705  1.00 92.51           H  
ATOM   3076  CA  LYS A 191      -1.855   6.546 -19.425  1.00 92.51           C  
ATOM   3077  HA  LYS A 191      -2.597   7.242 -19.033  1.00 92.51           H  
ATOM   3078  C   LYS A 191      -2.223   5.174 -18.845  1.00 92.51           C  
ATOM   3079  CB  LYS A 191      -1.966   6.501 -20.957  1.00 92.51           C  
ATOM   3080  HB2 LYS A 191      -2.925   6.058 -21.225  1.00 92.51           H  
ATOM   3081  HB3 LYS A 191      -1.176   5.863 -21.352  1.00 92.51           H  
ATOM   3082  O   LYS A 191      -3.363   4.751 -19.028  1.00 92.51           O  
ATOM   3083  CG  LYS A 191      -1.886   7.886 -21.611  1.00 92.51           C  
ATOM   3084  HG2 LYS A 191      -2.681   8.517 -21.214  1.00 92.51           H  
ATOM   3085  HG3 LYS A 191      -0.923   8.346 -21.392  1.00 92.51           H  
ATOM   3086  CD  LYS A 191      -2.051   7.748 -23.128  1.00 92.51           C  
ATOM   3087  HD2 LYS A 191      -1.258   7.110 -23.518  1.00 92.51           H  
ATOM   3088  HD3 LYS A 191      -3.017   7.290 -23.341  1.00 92.51           H  
ATOM   3089  CE  LYS A 191      -1.980   9.127 -23.787  1.00 92.51           C  
ATOM   3090  HE2 LYS A 191      -2.778   9.747 -23.377  1.00 92.51           H  
ATOM   3091  HE3 LYS A 191      -1.033   9.594 -23.514  1.00 92.51           H  
ATOM   3092  NZ  LYS A 191      -2.099   9.023 -25.262  1.00 92.51           N  
ATOM   3093  HZ1 LYS A 191      -2.058   9.941 -25.683  1.00 92.51           H  
ATOM   3094  HZ2 LYS A 191      -1.346   8.464 -25.637  1.00 92.51           H  
ATOM   3095  HZ3 LYS A 191      -2.976   8.589 -25.512  1.00 92.51           H  
ATOM   3096  N   GLU A 192      -1.279   4.473 -18.218  1.00 93.29           N  
ATOM   3097  H   GLU A 192      -0.418   4.936 -17.963  1.00 93.29           H  
ATOM   3098  CA  GLU A 192      -1.518   3.151 -17.637  1.00 93.29           C  
ATOM   3099  HA  GLU A 192      -1.913   2.503 -18.419  1.00 93.29           H  
ATOM   3100  C   GLU A 192      -2.532   3.264 -16.484  1.00 93.29           C  
ATOM   3101  CB  GLU A 192      -0.192   2.531 -17.158  1.00 93.29           C  
ATOM   3102  HB2 GLU A 192       0.498   2.470 -18.000  1.00 93.29           H  
ATOM   3103  HB3 GLU A 192       0.240   3.180 -16.396  1.00 93.29           H  
ATOM   3104  O   GLU A 192      -2.351   4.094 -15.586  1.00 93.29           O  
ATOM   3105  CG  GLU A 192      -0.370   1.132 -16.548  1.00 93.29           C  
ATOM   3106  HG2 GLU A 192      -0.847   0.486 -17.285  1.00 93.29           H  
ATOM   3107  HG3 GLU A 192      -1.034   1.203 -15.687  1.00 93.29           H  
ATOM   3108  CD  GLU A 192       0.945   0.497 -16.068  1.00 93.29           C  
ATOM   3109  OE1 GLU A 192       1.049  -0.750 -16.159  1.00 93.29           O  
ATOM   3110  OE2 GLU A 192       1.824   1.224 -15.556  1.00 93.29           O  
ATOM   3111  N   PRO A 193      -3.608   2.460 -16.489  1.00 94.83           N  
ATOM   3112  CA  PRO A 193      -4.507   2.375 -15.352  1.00 94.83           C  
ATOM   3113  HA  PRO A 193      -4.738   3.366 -14.963  1.00 94.83           H  
ATOM   3114  C   PRO A 193      -3.919   1.508 -14.242  1.00 94.83           C  
ATOM   3115  CB  PRO A 193      -5.772   1.724 -15.883  1.00 94.83           C  
ATOM   3116  HB2 PRO A 193      -6.269   1.143 -15.106  1.00 94.83           H  
ATOM   3117  HB3 PRO A 193      -6.451   2.480 -16.278  1.00 94.83           H  
ATOM   3118  O   PRO A 193      -3.216   0.531 -14.492  1.00 94.83           O  
ATOM   3119  CG  PRO A 193      -5.274   0.829 -17.018  1.00 94.83           C  
ATOM   3120  HG2 PRO A 193      -6.035   0.697 -17.787  1.00 94.83           H  
ATOM   3121  HG3 PRO A 193      -4.972  -0.137 -16.614  1.00 94.83           H  
ATOM   3122  CD  PRO A 193      -4.048   1.567 -17.554  1.00 94.83           C  
ATOM   3123  HD2 PRO A 193      -3.269   0.846 -17.802  1.00 94.83           H  
ATOM   3124  HD3 PRO A 193      -4.324   2.153 -18.430  1.00 94.83           H  
ATOM   3125  N   TYR A 194      -4.302   1.799 -13.008  1.00 96.10           N  
ATOM   3126  H   TYR A 194      -4.840   2.641 -12.860  1.00 96.10           H  
ATOM   3127  CA  TYR A 194      -3.979   0.983 -11.846  1.00 96.10           C  
ATOM   3128  HA  TYR A 194      -3.285   0.190 -12.126  1.00 96.10           H  
ATOM   3129  C   TYR A 194      -5.261   0.360 -11.287  1.00 96.10           C  
ATOM   3130  CB  TYR A 194      -3.240   1.848 -10.836  1.00 96.10           C  
ATOM   3131  HB2 TYR A 194      -3.815   2.756 -10.651  1.00 96.10           H  
ATOM   3132  HB3 TYR A 194      -3.163   1.305  -9.894  1.00 96.10           H  
ATOM   3133  O   TYR A 194      -6.090   1.094 -10.736  1.00 96.10           O  
ATOM   3134  CG  TYR A 194      -1.847   2.200 -11.313  1.00 96.10           C  
ATOM   3135  CD1 TYR A 194      -0.786   1.340 -11.014  1.00 96.10           C  
ATOM   3136  HD1 TYR A 194      -1.008   0.402 -10.527  1.00 96.10           H  
ATOM   3137  CD2 TYR A 194      -1.612   3.318 -12.127  1.00 96.10           C  
ATOM   3138  HD2 TYR A 194      -2.448   3.897 -12.490  1.00 96.10           H  
ATOM   3139  CE1 TYR A 194       0.536   1.665 -11.373  1.00 96.10           C  
ATOM   3140  HE1 TYR A 194       1.350   0.998 -11.131  1.00 96.10           H  
ATOM   3141  CE2 TYR A 194      -0.297   3.652 -12.509  1.00 96.10           C  
ATOM   3142  HE2 TYR A 194      -0.107   4.506 -13.143  1.00 96.10           H  
ATOM   3143  OH  TYR A 194       2.050   3.167 -12.473  1.00 96.10           O  
ATOM   3144  HH  TYR A 194       2.648   2.421 -12.391  1.00 96.10           H  
ATOM   3145  CZ  TYR A 194       0.784   2.842 -12.108  1.00 96.10           C  
ATOM   3146  N   PRO A 195      -5.466  -0.958 -11.474  1.00 97.24           N  
ATOM   3147  CA  PRO A 195      -6.682  -1.630 -11.048  1.00 97.24           C  
ATOM   3148  HA  PRO A 195      -7.536  -0.985 -11.253  1.00 97.24           H  
ATOM   3149  C   PRO A 195      -6.668  -1.972  -9.554  1.00 97.24           C  
ATOM   3150  CB  PRO A 195      -6.793  -2.878 -11.929  1.00 97.24           C  
ATOM   3151  HB2 PRO A 195      -7.276  -2.621 -12.871  1.00 97.24           H  
ATOM   3152  HB3 PRO A 195      -7.331  -3.688 -11.436  1.00 97.24           H  
ATOM   3153  O   PRO A 195      -5.624  -2.244  -8.961  1.00 97.24           O  
ATOM   3154  CG  PRO A 195      -5.332  -3.239 -12.192  1.00 97.24           C  
ATOM   3155  HG2 PRO A 195      -4.937  -3.813 -11.354  1.00 97.24           H  
ATOM   3156  HG3 PRO A 195      -5.213  -3.795 -13.122  1.00 97.24           H  
ATOM   3157  CD  PRO A 195      -4.640  -1.878 -12.253  1.00 97.24           C  
ATOM   3158  HD2 PRO A 195      -4.601  -1.537 -13.288  1.00 97.24           H  
ATOM   3159  HD3 PRO A 195      -3.634  -1.957 -11.841  1.00 97.24           H  
ATOM   3160  N   ASP A 196      -7.858  -2.019  -8.967  1.00 98.29           N  
ATOM   3161  H   ASP A 196      -8.665  -1.765  -9.520  1.00 98.29           H  
ATOM   3162  CA  ASP A 196      -8.125  -2.534  -7.629  1.00 98.29           C  
ATOM   3163  HA  ASP A 196      -7.317  -3.210  -7.349  1.00 98.29           H  
ATOM   3164  C   ASP A 196      -9.419  -3.367  -7.610  1.00 98.29           C  
ATOM   3165  CB  ASP A 196      -8.129  -1.384  -6.604  1.00 98.29           C  
ATOM   3166  HB2 ASP A 196      -7.153  -0.899  -6.628  1.00 98.29           H  
ATOM   3167  HB3 ASP A 196      -8.255  -1.803  -5.606  1.00 98.29           H  
ATOM   3168  O   ASP A 196     -10.241  -3.310  -8.531  1.00 98.29           O  
ATOM   3169  CG  ASP A 196      -9.217  -0.323  -6.807  1.00 98.29           C  
ATOM   3170  OD1 ASP A 196     -10.403  -0.688  -6.968  1.00 98.29           O  
ATOM   3171  OD2 ASP A 196      -8.912   0.884  -6.625  1.00 98.29           O  
ATOM   3172  N   VAL A 197      -9.591  -4.163  -6.556  1.00 98.48           N  
ATOM   3173  H   VAL A 197      -8.869  -4.176  -5.850  1.00 98.48           H  
ATOM   3174  CA  VAL A 197     -10.801  -4.945  -6.291  1.00 98.48           C  
ATOM   3175  HA  VAL A 197     -11.575  -4.669  -7.007  1.00 98.48           H  
ATOM   3176  C   VAL A 197     -11.300  -4.598  -4.899  1.00 98.48           C  
ATOM   3177  CB  VAL A 197     -10.547  -6.457  -6.433  1.00 98.48           C  
ATOM   3178  HB  VAL A 197      -9.765  -6.766  -5.739  1.00 98.48           H  
ATOM   3179  O   VAL A 197     -10.580  -4.746  -3.916  1.00 98.48           O  
ATOM   3180  CG1 VAL A 197     -11.824  -7.246  -6.117  1.00 98.48           C  
ATOM   3181 HG11 VAL A 197     -11.652  -8.310  -6.279  1.00 98.48           H  
ATOM   3182 HG12 VAL A 197     -12.641  -6.910  -6.756  1.00 98.48           H  
ATOM   3183 HG13 VAL A 197     -12.106  -7.118  -5.071  1.00 98.48           H  
ATOM   3184  CG2 VAL A 197     -10.105  -6.808  -7.861  1.00 98.48           C  
ATOM   3185 HG21 VAL A 197      -9.137  -6.354  -8.071  1.00 98.48           H  
ATOM   3186 HG22 VAL A 197     -10.003  -7.888  -7.965  1.00 98.48           H  
ATOM   3187 HG23 VAL A 197     -10.834  -6.438  -8.581  1.00 98.48           H  
ATOM   3188  N   THR A 198     -12.541  -4.128  -4.804  1.00 98.71           N  
ATOM   3189  H   THR A 198     -13.085  -4.032  -5.649  1.00 98.71           H  
ATOM   3190  CA  THR A 198     -13.168  -3.780  -3.525  1.00 98.71           C  
ATOM   3191  HA  THR A 198     -12.447  -3.912  -2.719  1.00 98.71           H  
ATOM   3192  C   THR A 198     -14.357  -4.691  -3.250  1.00 98.71           C  
ATOM   3193  CB  THR A 198     -13.598  -2.309  -3.506  1.00 98.71           C  
ATOM   3194  HB  THR A 198     -14.389  -2.153  -4.239  1.00 98.71           H  
ATOM   3195  O   THR A 198     -15.321  -4.676  -4.014  1.00 98.71           O  
ATOM   3196  CG2 THR A 198     -14.097  -1.877  -2.126  1.00 98.71           C  
ATOM   3197 HG21 THR A 198     -13.328  -2.078  -1.380  1.00 98.71           H  
ATOM   3198 HG22 THR A 198     -14.318  -0.810  -2.138  1.00 98.71           H  
ATOM   3199 HG23 THR A 198     -15.002  -2.423  -1.864  1.00 98.71           H  
ATOM   3200  OG1 THR A 198     -12.516  -1.458  -3.824  1.00 98.71           O  
ATOM   3201  HG1 THR A 198     -12.105  -1.800  -4.622  1.00 98.71           H  
ATOM   3202  N   PHE A 199     -14.326  -5.429  -2.142  1.00 98.49           N  
ATOM   3203  H   PHE A 199     -13.507  -5.371  -1.553  1.00 98.49           H  
ATOM   3204  CA  PHE A 199     -15.481  -6.162  -1.614  1.00 98.49           C  
ATOM   3205  HA  PHE A 199     -16.204  -6.337  -2.412  1.00 98.49           H  
ATOM   3206  C   PHE A 199     -16.172  -5.329  -0.534  1.00 98.49           C  
ATOM   3207  CB  PHE A 199     -15.042  -7.532  -1.086  1.00 98.49           C  
ATOM   3208  HB2 PHE A 199     -15.881  -7.989  -0.560  1.00 98.49           H  
ATOM   3209  HB3 PHE A 199     -14.239  -7.402  -0.361  1.00 98.49           H  
ATOM   3210  O   PHE A 199     -15.495  -4.725   0.294  1.00 98.49           O  
ATOM   3211  CG  PHE A 199     -14.597  -8.482  -2.179  1.00 98.49           C  
ATOM   3212  CD1 PHE A 199     -15.559  -9.138  -2.973  1.00 98.49           C  
ATOM   3213  HD1 PHE A 199     -16.612  -8.988  -2.787  1.00 98.49           H  
ATOM   3214  CD2 PHE A 199     -13.227  -8.714  -2.410  1.00 98.49           C  
ATOM   3215  HD2 PHE A 199     -12.483  -8.232  -1.794  1.00 98.49           H  
ATOM   3216  CE1 PHE A 199     -15.152 -10.005  -4.003  1.00 98.49           C  
ATOM   3217  HE1 PHE A 199     -15.887 -10.520  -4.605  1.00 98.49           H  
ATOM   3218  CE2 PHE A 199     -12.828  -9.602  -3.425  1.00 98.49           C  
ATOM   3219  HE2 PHE A 199     -11.782  -9.825  -3.580  1.00 98.49           H  
ATOM   3220  CZ  PHE A 199     -13.787 -10.239  -4.229  1.00 98.49           C  
ATOM   3221  HZ  PHE A 199     -13.481 -10.927  -5.003  1.00 98.49           H  
ATOM   3222  N   THR A 200     -17.504  -5.259  -0.537  1.00 98.63           N  
ATOM   3223  H   THR A 200     -18.012  -5.786  -1.233  1.00 98.63           H  
ATOM   3224  CA  THR A 200     -18.270  -4.499   0.470  1.00 98.63           C  
ATOM   3225  HA  THR A 200     -17.592  -3.943   1.117  1.00 98.63           H  
ATOM   3226  C   THR A 200     -19.062  -5.450   1.355  1.00 98.63           C  
ATOM   3227  CB  THR A 200     -19.208  -3.470  -0.184  1.00 98.63           C  
ATOM   3228  HB  THR A 200     -19.997  -3.988  -0.729  1.00 98.63           H  
ATOM   3229  O   THR A 200     -20.118  -5.916   0.948  1.00 98.63           O  
ATOM   3230  CG2 THR A 200     -19.842  -2.532   0.845  1.00 98.63           C  
ATOM   3231 HG21 THR A 200     -19.066  -1.996   1.393  1.00 98.63           H  
ATOM   3232 HG22 THR A 200     -20.491  -1.819   0.337  1.00 98.63           H  
ATOM   3233 HG23 THR A 200     -20.444  -3.100   1.554  1.00 98.63           H  
ATOM   3234  OG1 THR A 200     -18.486  -2.671  -1.100  1.00 98.63           O  
ATOM   3235  HG1 THR A 200     -18.101  -3.294  -1.720  1.00 98.63           H  
ATOM   3236  N   VAL A 201     -18.587  -5.712   2.570  1.00 98.17           N  
ATOM   3237  H   VAL A 201     -17.760  -5.222   2.880  1.00 98.17           H  
ATOM   3238  CA  VAL A 201     -19.327  -6.465   3.589  1.00 98.17           C  
ATOM   3239  HA  VAL A 201     -19.747  -7.364   3.138  1.00 98.17           H  
ATOM   3240  C   VAL A 201     -20.468  -5.589   4.095  1.00 98.17           C  
ATOM   3241  CB  VAL A 201     -18.407  -6.896   4.750  1.00 98.17           C  
ATOM   3242  HB  VAL A 201     -17.996  -6.014   5.241  1.00 98.17           H  
ATOM   3243  O   VAL A 201     -20.239  -4.568   4.744  1.00 98.17           O  
ATOM   3244  CG1 VAL A 201     -19.170  -7.733   5.785  1.00 98.17           C  
ATOM   3245 HG11 VAL A 201     -19.612  -8.611   5.315  1.00 98.17           H  
ATOM   3246 HG12 VAL A 201     -18.489  -8.055   6.573  1.00 98.17           H  
ATOM   3247 HG13 VAL A 201     -19.955  -7.139   6.251  1.00 98.17           H  
ATOM   3248  CG2 VAL A 201     -17.244  -7.750   4.234  1.00 98.17           C  
ATOM   3249 HG21 VAL A 201     -16.653  -7.193   3.507  1.00 98.17           H  
ATOM   3250 HG22 VAL A 201     -17.633  -8.656   3.769  1.00 98.17           H  
ATOM   3251 HG23 VAL A 201     -16.594  -8.026   5.065  1.00 98.17           H  
ATOM   3252  N   THR A 202     -21.698  -5.967   3.754  1.00 98.45           N  
ATOM   3253  H   THR A 202     -21.809  -6.820   3.224  1.00 98.45           H  
ATOM   3254  CA  THR A 202     -22.909  -5.308   4.251  1.00 98.45           C  
ATOM   3255  HA  THR A 202     -22.637  -4.363   4.722  1.00 98.45           H  
ATOM   3256  C   THR A 202     -23.562  -6.189   5.300  1.00 98.45           C  
ATOM   3257  CB  THR A 202     -23.885  -4.981   3.120  1.00 98.45           C  
ATOM   3258  HB  THR A 202     -24.215  -5.902   2.640  1.00 98.45           H  
ATOM   3259  O   THR A 202     -23.854  -7.355   5.032  1.00 98.45           O  
ATOM   3260  CG2 THR A 202     -25.104  -4.209   3.628  1.00 98.45           C  
ATOM   3261 HG21 THR A 202     -24.785  -3.351   4.219  1.00 98.45           H  
ATOM   3262 HG22 THR A 202     -25.717  -4.844   4.267  1.00 98.45           H  
ATOM   3263 HG23 THR A 202     -25.709  -3.883   2.782  1.00 98.45           H  
ATOM   3264  OG1 THR A 202     -23.222  -4.176   2.163  1.00 98.45           O  
ATOM   3265  HG1 THR A 202     -22.480  -4.710   1.867  1.00 98.45           H  
ATOM   3266  N   MET A 203     -23.798  -5.633   6.484  1.00 97.50           N  
ATOM   3267  H   MET A 203     -23.561  -4.662   6.626  1.00 97.50           H  
ATOM   3268  CA  MET A 203     -24.317  -6.368   7.637  1.00 97.50           C  
ATOM   3269  HA  MET A 203     -24.880  -7.229   7.278  1.00 97.50           H  
ATOM   3270  C   MET A 203     -25.276  -5.503   8.450  1.00 97.50           C  
ATOM   3271  CB  MET A 203     -23.153  -6.894   8.494  1.00 97.50           C  
ATOM   3272  HB2 MET A 203     -22.549  -7.563   7.881  1.00 97.50           H  
ATOM   3273  HB3 MET A 203     -23.548  -7.471   9.331  1.00 97.50           H  
ATOM   3274  O   MET A 203     -25.108  -4.286   8.518  1.00 97.50           O  
ATOM   3275  CG  MET A 203     -22.252  -5.777   9.035  1.00 97.50           C  
ATOM   3276  HG2 MET A 203     -22.016  -5.079   8.232  1.00 97.50           H  
ATOM   3277  HG3 MET A 203     -22.786  -5.229   9.812  1.00 97.50           H  
ATOM   3278  SD  MET A 203     -20.684  -6.368   9.711  1.00 97.50           S  
ATOM   3279  CE  MET A 203     -19.949  -4.772  10.138  1.00 97.50           C  
ATOM   3280  HE1 MET A 203     -19.843  -4.159   9.243  1.00 97.50           H  
ATOM   3281  HE2 MET A 203     -20.592  -4.261  10.855  1.00 97.50           H  
ATOM   3282  HE3 MET A 203     -18.969  -4.925  10.590  1.00 97.50           H  
ATOM   3283  N   ARG A 204     -26.280  -6.136   9.053  1.00 97.01           N  
ATOM   3284  H   ARG A 204     -26.302  -7.143   8.986  1.00 97.01           H  
ATOM   3285  CA  ARG A 204     -27.252  -5.495   9.950  1.00 97.01           C  
ATOM   3286  HA  ARG A 204     -27.050  -4.426  10.009  1.00 97.01           H  
ATOM   3287  C   ARG A 204     -27.081  -6.037  11.365  1.00 97.01           C  
ATOM   3288  CB  ARG A 204     -28.685  -5.673   9.411  1.00 97.01           C  
ATOM   3289  HB2 ARG A 204     -29.369  -5.115  10.050  1.00 97.01           H  
ATOM   3290  HB3 ARG A 204     -28.735  -5.259   8.405  1.00 97.01           H  
ATOM   3291  O   ARG A 204     -26.823  -7.233  11.518  1.00 97.01           O  
ATOM   3292  CG  ARG A 204     -29.129  -7.141   9.365  1.00 97.01           C  
ATOM   3293  HG2 ARG A 204     -29.104  -7.551  10.375  1.00 97.01           H  
ATOM   3294  HG3 ARG A 204     -28.444  -7.692   8.721  1.00 97.01           H  
ATOM   3295  CD  ARG A 204     -30.547  -7.323   8.828  1.00 97.01           C  
ATOM   3296  HD2 ARG A 204     -31.240  -6.823   9.504  1.00 97.01           H  
ATOM   3297  HD3 ARG A 204     -30.612  -6.867   7.840  1.00 97.01           H  
ATOM   3298  NE  ARG A 204     -30.880  -8.756   8.734  1.00 97.01           N  
ATOM   3299  HE  ARG A 204     -30.124  -9.419   8.820  1.00 97.01           H  
ATOM   3300  NH1 ARG A 204     -33.072  -8.590   8.104  1.00 97.01           N  
ATOM   3301 HH11 ARG A 204     -32.981  -7.586   8.167  1.00 97.01           H  
ATOM   3302 HH12 ARG A 204     -33.958  -9.038   7.923  1.00 97.01           H  
ATOM   3303  NH2 ARG A 204     -32.144 -10.598   8.421  1.00 97.01           N  
ATOM   3304 HH21 ARG A 204     -31.269 -11.098   8.479  1.00 97.01           H  
ATOM   3305 HH22 ARG A 204     -32.989 -11.078   8.146  1.00 97.01           H  
ATOM   3306  CZ  ARG A 204     -32.033  -9.305   8.427  1.00 97.01           C  
ATOM   3307  N   ARG A 205     -27.222  -5.180  12.373  1.00 95.68           N  
ATOM   3308  H   ARG A 205     -27.413  -4.208  12.175  1.00 95.68           H  
ATOM   3309  CA  ARG A 205     -27.200  -5.604  13.779  1.00 95.68           C  
ATOM   3310  HA  ARG A 205     -26.360  -6.282  13.931  1.00 95.68           H  
ATOM   3311  C   ARG A 205     -28.486  -6.373  14.123  1.00 95.68           C  
ATOM   3312  CB  ARG A 205     -26.977  -4.367  14.660  1.00 95.68           C  
ATOM   3313  HB2 ARG A 205     -27.928  -3.843  14.758  1.00 95.68           H  
ATOM   3314  HB3 ARG A 205     -26.272  -3.700  14.164  1.00 95.68           H  
ATOM   3315  O   ARG A 205     -29.518  -6.174  13.470  1.00 95.68           O  
ATOM   3316  CG  ARG A 205     -26.421  -4.703  16.054  1.00 95.68           C  
ATOM   3317  HG2 ARG A 205     -25.445  -5.177  15.945  1.00 95.68           H  
ATOM   3318  HG3 ARG A 205     -27.091  -5.403  16.553  1.00 95.68           H  
ATOM   3319  CD  ARG A 205     -26.280  -3.464  16.953  1.00 95.68           C  
ATOM   3320  HD2 ARG A 205     -25.908  -3.785  17.926  1.00 95.68           H  
ATOM   3321  HD3 ARG A 205     -27.272  -3.038  17.102  1.00 95.68           H  
ATOM   3322  NE  ARG A 205     -25.399  -2.422  16.385  1.00 95.68           N  
ATOM   3323  HE  ARG A 205     -25.809  -1.820  15.685  1.00 95.68           H  
ATOM   3324  NH1 ARG A 205     -23.559  -2.557  17.786  1.00 95.68           N  
ATOM   3325 HH11 ARG A 205     -22.611  -2.237  17.927  1.00 95.68           H  
ATOM   3326 HH12 ARG A 205     -23.816  -3.469  18.136  1.00 95.68           H  
ATOM   3327  NH2 ARG A 205     -23.582  -1.073  16.195  1.00 95.68           N  
ATOM   3328 HH21 ARG A 205     -23.995  -0.702  15.351  1.00 95.68           H  
ATOM   3329 HH22 ARG A 205     -22.636  -0.890  16.496  1.00 95.68           H  
ATOM   3330  CZ  ARG A 205     -24.208  -2.032  16.797  1.00 95.68           C  
ATOM   3331  N   ARG A 206     -28.401  -7.292  15.083  1.00 93.37           N  
ATOM   3332  H   ARG A 206     -27.514  -7.393  15.556  1.00 93.37           H  
ATOM   3333  CA  ARG A 206     -29.524  -8.096  15.594  1.00 93.37           C  
ATOM   3334  HA  ARG A 206     -30.337  -8.089  14.868  1.00 93.37           H  
ATOM   3335  C   ARG A 206     -30.153  -7.515  16.853  1.00 93.37           C  
ATOM   3336  CB  ARG A 206     -29.075  -9.542  15.825  1.00 93.37           C  
ATOM   3337  HB2 ARG A 206     -29.858 -10.067  16.372  1.00 93.37           H  
ATOM   3338  HB3 ARG A 206     -28.168  -9.553  16.429  1.00 93.37           H  
ATOM   3339  O   ARG A 206     -29.443  -6.817  17.605  1.00 93.37           O  
ATOM   3340  CG  ARG A 206     -28.842 -10.257  14.493  1.00 93.37           C  
ATOM   3341  HG2 ARG A 206     -29.762 -10.232  13.910  1.00 93.37           H  
ATOM   3342  HG3 ARG A 206     -28.048  -9.764  13.932  1.00 93.37           H  
ATOM   3343  CD  ARG A 206     -28.449 -11.706  14.760  1.00 93.37           C  
ATOM   3344  HD2 ARG A 206     -27.463 -11.701  15.225  1.00 93.37           H  
ATOM   3345  HD3 ARG A 206     -29.166 -12.154  15.447  1.00 93.37           H  
ATOM   3346  NE  ARG A 206     -28.406 -12.490  13.515  1.00 93.37           N  
ATOM   3347  HE  ARG A 206     -28.713 -12.033  12.667  1.00 93.37           H  
ATOM   3348  NH1 ARG A 206     -27.362 -14.296  14.410  1.00 93.37           N  
ATOM   3349 HH11 ARG A 206     -27.451 -13.801  15.286  1.00 93.37           H  
ATOM   3350 HH12 ARG A 206     -26.478 -14.766  14.273  1.00 93.37           H  
ATOM   3351  NH2 ARG A 206     -27.738 -14.211  12.199  1.00 93.37           N  
ATOM   3352 HH21 ARG A 206     -28.060 -13.726  11.373  1.00 93.37           H  
ATOM   3353 HH22 ARG A 206     -27.280 -15.107  12.109  1.00 93.37           H  
ATOM   3354  CZ  ARG A 206     -27.842 -13.666  13.378  1.00 93.37           C  
ATOM   3355  OXT ARG A 206     -31.348  -7.834  17.026  1.00 93.37           O  
TER    3356      ARG A 206                                                       
ATOM   3356  N   GLU B   1      11.951 -12.525 -20.565  1.00 83.15           N  
ATOM   3357  H   GLU B   1      11.577 -11.612 -20.783  1.00 83.15           H  
ATOM   3358  H2  GLU B   1      11.288 -13.198 -20.922  1.00 83.15           H  
ATOM   3359  H3  GLU B   1      11.940 -12.600 -19.558  1.00 83.15           H  
ATOM   3360  CA  GLU B   1      13.318 -12.759 -21.125  1.00 83.15           C  
ATOM   3361  HA  GLU B   1      13.688 -13.700 -20.717  1.00 83.15           H  
ATOM   3362  C   GLU B   1      14.310 -11.682 -20.689  1.00 83.15           C  
ATOM   3363  CB  GLU B   1      13.329 -12.905 -22.660  1.00 83.15           C  
ATOM   3364  HB2 GLU B   1      12.980 -11.976 -23.111  1.00 83.15           H  
ATOM   3365  HB3 GLU B   1      12.636 -13.701 -22.932  1.00 83.15           H  
ATOM   3366  O   GLU B   1      15.245 -11.974 -19.939  1.00 83.15           O  
ATOM   3367  CG  GLU B   1      14.732 -13.247 -23.204  1.00 83.15           C  
ATOM   3368  HG2 GLU B   1      15.456 -12.519 -22.836  1.00 83.15           H  
ATOM   3369  HG3 GLU B   1      15.026 -14.226 -22.825  1.00 83.15           H  
ATOM   3370  CD  GLU B   1      14.784 -13.254 -24.736  1.00 83.15           C  
ATOM   3371  OE1 GLU B   1      15.712 -12.618 -25.281  1.00 83.15           O  
ATOM   3372  OE2 GLU B   1      13.906 -13.913 -25.331  1.00 83.15           O  
ATOM   3373  N   PHE B   2      14.108 -10.440 -21.140  1.00 93.82           N  
ATOM   3374  H   PHE B   2      13.292 -10.233 -21.698  1.00 93.82           H  
ATOM   3375  CA  PHE B   2      14.981  -9.308 -20.832  1.00 93.82           C  
ATOM   3376  HA  PHE B   2      15.995  -9.552 -21.148  1.00 93.82           H  
ATOM   3377  C   PHE B   2      15.032  -9.024 -19.331  1.00 93.82           C  
ATOM   3378  CB  PHE B   2      14.510  -8.076 -21.617  1.00 93.82           C  
ATOM   3379  HB2 PHE B   2      13.451  -7.900 -21.425  1.00 93.82           H  
ATOM   3380  HB3 PHE B   2      15.044  -7.195 -21.261  1.00 93.82           H  
ATOM   3381  O   PHE B   2      16.093  -8.667 -18.824  1.00 93.82           O  
ATOM   3382  CG  PHE B   2      14.744  -8.191 -23.108  1.00 93.82           C  
ATOM   3383  CD1 PHE B   2      16.057  -8.167 -23.614  1.00 93.82           C  
ATOM   3384  HD1 PHE B   2      16.896  -8.028 -22.948  1.00 93.82           H  
ATOM   3385  CD2 PHE B   2      13.656  -8.337 -23.988  1.00 93.82           C  
ATOM   3386  HD2 PHE B   2      12.645  -8.340 -23.608  1.00 93.82           H  
ATOM   3387  CE1 PHE B   2      16.284  -8.316 -24.992  1.00 93.82           C  
ATOM   3388  HE1 PHE B   2      17.292  -8.300 -25.381  1.00 93.82           H  
ATOM   3389  CE2 PHE B   2      13.885  -8.489 -25.367  1.00 93.82           C  
ATOM   3390  HE2 PHE B   2      13.053  -8.626 -26.042  1.00 93.82           H  
ATOM   3391  CZ  PHE B   2      15.199  -8.485 -25.868  1.00 93.82           C  
ATOM   3392  HZ  PHE B   2      15.375  -8.621 -26.925  1.00 93.82           H  
ATOM   3393  N   GLN B   3      13.941  -9.284 -18.603  1.00 95.99           N  
ATOM   3394  H   GLN B   3      13.077  -9.438 -19.103  1.00 95.99           H  
ATOM   3395  CA  GLN B   3      13.907  -9.218 -17.141  1.00 95.99           C  
ATOM   3396  HA  GLN B   3      14.072  -8.185 -16.836  1.00 95.99           H  
ATOM   3397  C   GLN B   3      15.012 -10.060 -16.483  1.00 95.99           C  
ATOM   3398  CB  GLN B   3      12.531  -9.667 -16.632  1.00 95.99           C  
ATOM   3399  HB2 GLN B   3      12.598  -9.832 -15.557  1.00 95.99           H  
ATOM   3400  HB3 GLN B   3      12.255 -10.604 -17.116  1.00 95.99           H  
ATOM   3401  O   GLN B   3      15.751  -9.530 -15.656  1.00 95.99           O  
ATOM   3402  CG  GLN B   3      11.438  -8.621 -16.883  1.00 95.99           C  
ATOM   3403  HG2 GLN B   3      11.663  -7.722 -16.310  1.00 95.99           H  
ATOM   3404  HG3 GLN B   3      11.413  -8.351 -17.939  1.00 95.99           H  
ATOM   3405  CD  GLN B   3      10.060  -9.135 -16.486  1.00 95.99           C  
ATOM   3406  NE2 GLN B   3       9.701  -9.096 -15.223  1.00 95.99           N  
ATOM   3407 HE21 GLN B   3      10.335  -8.753 -14.516  1.00 95.99           H  
ATOM   3408 HE22 GLN B   3       8.838  -9.595 -15.057  1.00 95.99           H  
ATOM   3409  OE1 GLN B   3       9.258  -9.568 -17.286  1.00 95.99           O  
ATOM   3410  N   ARG B   4      15.188 -11.341 -16.855  1.00 95.02           N  
ATOM   3411  H   ARG B   4      14.573 -11.724 -17.559  1.00 95.02           H  
ATOM   3412  CA  ARG B   4      16.250 -12.192 -16.271  1.00 95.02           C  
ATOM   3413  HA  ARG B   4      16.115 -12.234 -15.190  1.00 95.02           H  
ATOM   3414  C   ARG B   4      17.633 -11.619 -16.506  1.00 95.02           C  
ATOM   3415  CB  ARG B   4      16.261 -13.617 -16.846  1.00 95.02           C  
ATOM   3416  HB2 ARG B   4      17.152 -14.131 -16.486  1.00 95.02           H  
ATOM   3417  HB3 ARG B   4      16.293 -13.587 -17.935  1.00 95.02           H  
ATOM   3418  O   ARG B   4      18.457 -11.648 -15.596  1.00 95.02           O  
ATOM   3419  CG  ARG B   4      15.050 -14.409 -16.396  1.00 95.02           C  
ATOM   3420  HG2 ARG B   4      14.928 -14.291 -15.319  1.00 95.02           H  
ATOM   3421  HG3 ARG B   4      14.193 -13.992 -16.924  1.00 95.02           H  
ATOM   3422  CD  ARG B   4      15.140 -15.900 -16.732  1.00 95.02           C  
ATOM   3423  HD2 ARG B   4      16.050 -16.316 -16.300  1.00 95.02           H  
ATOM   3424  HD3 ARG B   4      15.147 -16.023 -17.815  1.00 95.02           H  
ATOM   3425  NE  ARG B   4      13.980 -16.571 -16.154  1.00 95.02           N  
ATOM   3426  HE  ARG B   4      13.348 -15.953 -15.665  1.00 95.02           H  
ATOM   3427  NH1 ARG B   4      14.175 -18.693 -16.988  1.00 95.02           N  
ATOM   3428 HH11 ARG B   4      14.935 -18.371 -17.570  1.00 95.02           H  
ATOM   3429 HH12 ARG B   4      13.777 -19.617 -17.070  1.00 95.02           H  
ATOM   3430  NH2 ARG B   4      12.518 -18.159 -15.576  1.00 95.02           N  
ATOM   3431 HH21 ARG B   4      11.993 -17.412 -15.145  1.00 95.02           H  
ATOM   3432 HH22 ARG B   4      12.043 -19.033 -15.756  1.00 95.02           H  
ATOM   3433  CZ  ARG B   4      13.572 -17.811 -16.243  1.00 95.02           C  
ATOM   3434  N   LYS B   5      17.891 -11.151 -17.730  1.00 96.19           N  
ATOM   3435  H   LYS B   5      17.138 -11.146 -18.402  1.00 96.19           H  
ATOM   3436  CA  LYS B   5      19.177 -10.550 -18.090  1.00 96.19           C  
ATOM   3437  HA  LYS B   5      19.981 -11.238 -17.828  1.00 96.19           H  
ATOM   3438  C   LYS B   5      19.412  -9.292 -17.253  1.00 96.19           C  
ATOM   3439  CB  LYS B   5      19.236 -10.286 -19.606  1.00 96.19           C  
ATOM   3440  HB2 LYS B   5      19.022 -11.209 -20.144  1.00 96.19           H  
ATOM   3441  HB3 LYS B   5      18.476  -9.551 -19.870  1.00 96.19           H  
ATOM   3442  O   LYS B   5      20.438  -9.211 -16.592  1.00 96.19           O  
ATOM   3443  CG  LYS B   5      20.623  -9.770 -20.034  1.00 96.19           C  
ATOM   3444  HG2 LYS B   5      20.892  -8.918 -19.409  1.00 96.19           H  
ATOM   3445  HG3 LYS B   5      21.368 -10.550 -19.879  1.00 96.19           H  
ATOM   3446  CD  LYS B   5      20.657  -9.316 -21.504  1.00 96.19           C  
ATOM   3447  HD2 LYS B   5      19.771  -8.714 -21.707  1.00 96.19           H  
ATOM   3448  HD3 LYS B   5      20.656 -10.181 -22.167  1.00 96.19           H  
ATOM   3449  CE  LYS B   5      21.910  -8.453 -21.741  1.00 96.19           C  
ATOM   3450  HE2 LYS B   5      22.800  -9.082 -21.773  1.00 96.19           H  
ATOM   3451  HE3 LYS B   5      22.021  -7.789 -20.884  1.00 96.19           H  
ATOM   3452  NZ  LYS B   5      21.806  -7.605 -22.959  1.00 96.19           N  
ATOM   3453  HZ1 LYS B   5      22.447  -6.825 -22.927  1.00 96.19           H  
ATOM   3454  HZ2 LYS B   5      21.945  -8.111 -23.822  1.00 96.19           H  
ATOM   3455  HZ3 LYS B   5      20.924  -7.113 -22.986  1.00 96.19           H  
ATOM   3456  N   LEU B   6      18.437  -8.382 -17.203  1.00 97.45           N  
ATOM   3457  H   LEU B   6      17.603  -8.529 -17.753  1.00 97.45           H  
ATOM   3458  CA  LEU B   6      18.544  -7.138 -16.443  1.00 97.45           C  
ATOM   3459  HA  LEU B   6      19.401  -6.585 -16.830  1.00 97.45           H  
ATOM   3460  C   LEU B   6      18.806  -7.401 -14.958  1.00 97.45           C  
ATOM   3461  CB  LEU B   6      17.272  -6.298 -16.650  1.00 97.45           C  
ATOM   3462  HB2 LEU B   6      16.409  -6.868 -16.305  1.00 97.45           H  
ATOM   3463  HB3 LEU B   6      17.143  -6.103 -17.715  1.00 97.45           H  
ATOM   3464  O   LEU B   6      19.761  -6.868 -14.407  1.00 97.45           O  
ATOM   3465  CG  LEU B   6      17.304  -4.953 -15.900  1.00 97.45           C  
ATOM   3466  HG  LEU B   6      17.404  -5.135 -14.830  1.00 97.45           H  
ATOM   3467  CD1 LEU B   6      18.448  -4.054 -16.360  1.00 97.45           C  
ATOM   3468 HD11 LEU B   6      19.413  -4.509 -16.135  1.00 97.45           H  
ATOM   3469 HD12 LEU B   6      18.374  -3.862 -17.430  1.00 97.45           H  
ATOM   3470 HD13 LEU B   6      18.399  -3.110 -15.816  1.00 97.45           H  
ATOM   3471  CD2 LEU B   6      15.993  -4.209 -16.125  1.00 97.45           C  
ATOM   3472 HD21 LEU B   6      16.017  -3.264 -15.582  1.00 97.45           H  
ATOM   3473 HD22 LEU B   6      15.845  -4.010 -17.187  1.00 97.45           H  
ATOM   3474 HD23 LEU B   6      15.173  -4.809 -15.731  1.00 97.45           H  
ATOM   3475  N   TYR B   7      18.019  -8.274 -14.322  1.00 97.56           N  
ATOM   3476  H   TYR B   7      17.234  -8.676 -14.816  1.00 97.56           H  
ATOM   3477  CA  TYR B   7      18.221  -8.613 -12.913  1.00 97.56           C  
ATOM   3478  HA  TYR B   7      18.131  -7.701 -12.323  1.00 97.56           H  
ATOM   3479  C   TYR B   7      19.626  -9.161 -12.640  1.00 97.56           C  
ATOM   3480  CB  TYR B   7      17.151  -9.610 -12.443  1.00 97.56           C  
ATOM   3481  HB2 TYR B   7      17.560 -10.185 -11.612  1.00 97.56           H  
ATOM   3482  HB3 TYR B   7      16.925 -10.317 -13.242  1.00 97.56           H  
ATOM   3483  O   TYR B   7      20.226  -8.778 -11.643  1.00 97.56           O  
ATOM   3484  CG  TYR B   7      15.880  -8.957 -11.937  1.00 97.56           C  
ATOM   3485  CD1 TYR B   7      15.931  -8.209 -10.746  1.00 97.56           C  
ATOM   3486  HD1 TYR B   7      16.866  -8.092 -10.218  1.00 97.56           H  
ATOM   3487  CD2 TYR B   7      14.651  -9.116 -12.609  1.00 97.56           C  
ATOM   3488  HD2 TYR B   7      14.597  -9.717 -13.506  1.00 97.56           H  
ATOM   3489  CE1 TYR B   7      14.767  -7.623 -10.223  1.00 97.56           C  
ATOM   3490  HE1 TYR B   7      14.815  -7.064  -9.300  1.00 97.56           H  
ATOM   3491  CE2 TYR B   7      13.483  -8.509 -12.100  1.00 97.56           C  
ATOM   3492  HE2 TYR B   7      12.530  -8.639 -12.591  1.00 97.56           H  
ATOM   3493  OH  TYR B   7      12.422  -7.221 -10.355  1.00 97.56           O  
ATOM   3494  HH  TYR B   7      12.577  -7.060  -9.421  1.00 97.56           H  
ATOM   3495  CZ  TYR B   7      13.541  -7.768 -10.900  1.00 97.56           C  
ATOM   3496  N   LYS B   8      20.167 -10.016 -13.522  1.00 96.52           N  
ATOM   3497  H   LYS B   8      19.637 -10.246 -14.351  1.00 96.52           H  
ATOM   3498  CA  LYS B   8      21.532 -10.550 -13.384  1.00 96.52           C  
ATOM   3499  HA  LYS B   8      21.648 -10.986 -12.392  1.00 96.52           H  
ATOM   3500  C   LYS B   8      22.601  -9.460 -13.470  1.00 96.52           C  
ATOM   3501  CB  LYS B   8      21.805 -11.621 -14.450  1.00 96.52           C  
ATOM   3502  HB2 LYS B   8      21.484 -11.255 -15.425  1.00 96.52           H  
ATOM   3503  HB3 LYS B   8      22.879 -11.801 -14.496  1.00 96.52           H  
ATOM   3504  O   LYS B   8      23.555  -9.513 -12.702  1.00 96.52           O  
ATOM   3505  CG  LYS B   8      21.113 -12.952 -14.137  1.00 96.52           C  
ATOM   3506  HG2 LYS B   8      21.522 -13.356 -13.211  1.00 96.52           H  
ATOM   3507  HG3 LYS B   8      20.042 -12.797 -14.001  1.00 96.52           H  
ATOM   3508  CD  LYS B   8      21.351 -13.949 -15.278  1.00 96.52           C  
ATOM   3509  HD2 LYS B   8      22.424 -14.114 -15.381  1.00 96.52           H  
ATOM   3510  HD3 LYS B   8      20.960 -13.533 -16.206  1.00 96.52           H  
ATOM   3511  CE  LYS B   8      20.644 -15.270 -14.962  1.00 96.52           C  
ATOM   3512  HE2 LYS B   8      19.569 -15.091 -14.933  1.00 96.52           H  
ATOM   3513  HE3 LYS B   8      20.951 -15.589 -13.966  1.00 96.52           H  
ATOM   3514  NZ  LYS B   8      20.976 -16.323 -15.952  1.00 96.52           N  
ATOM   3515  HZ1 LYS B   8      21.976 -16.462 -15.979  1.00 96.52           H  
ATOM   3516  HZ2 LYS B   8      20.660 -16.058 -16.874  1.00 96.52           H  
ATOM   3517  HZ3 LYS B   8      20.554 -17.202 -15.687  1.00 96.52           H  
ATOM   3518  N   GLU B   9      22.456  -8.505 -14.386  1.00 97.62           N  
ATOM   3519  H   GLU B   9      21.655  -8.530 -15.001  1.00 97.62           H  
ATOM   3520  CA  GLU B   9      23.424  -7.411 -14.537  1.00 97.62           C  
ATOM   3521  HA  GLU B   9      24.433  -7.824 -14.552  1.00 97.62           H  
ATOM   3522  C   GLU B   9      23.375  -6.444 -13.347  1.00 97.62           C  
ATOM   3523  CB  GLU B   9      23.199  -6.654 -15.858  1.00 97.62           C  
ATOM   3524  HB2 GLU B   9      22.178  -6.274 -15.876  1.00 97.62           H  
ATOM   3525  HB3 GLU B   9      23.869  -5.794 -15.886  1.00 97.62           H  
ATOM   3526  O   GLU B   9      24.422  -6.108 -12.798  1.00 97.62           O  
ATOM   3527  CG  GLU B   9      23.428  -7.485 -17.135  1.00 97.62           C  
ATOM   3528  HG2 GLU B   9      22.712  -8.306 -17.155  1.00 97.62           H  
ATOM   3529  HG3 GLU B   9      23.206  -6.849 -17.992  1.00 97.62           H  
ATOM   3530  CD  GLU B   9      24.846  -8.063 -17.313  1.00 97.62           C  
ATOM   3531  OE1 GLU B   9      24.970  -9.003 -18.133  1.00 97.62           O  
ATOM   3532  OE2 GLU B   9      25.807  -7.608 -16.646  1.00 97.62           O  
ATOM   3533  N   LEU B  10      22.174  -6.052 -12.898  1.00 97.65           N  
ATOM   3534  H   LEU B  10      21.351  -6.379 -13.385  1.00 97.65           H  
ATOM   3535  CA  LEU B  10      22.005  -5.059 -11.828  1.00 97.65           C  
ATOM   3536  HA  LEU B  10      22.557  -4.159 -12.096  1.00 97.65           H  
ATOM   3537  C   LEU B  10      22.589  -5.513 -10.483  1.00 97.65           C  
ATOM   3538  CB  LEU B  10      20.513  -4.707 -11.665  1.00 97.65           C  
ATOM   3539  HB2 LEU B  10      20.415  -4.102 -10.764  1.00 97.65           H  
ATOM   3540  HB3 LEU B  10      19.951  -5.627 -11.507  1.00 97.65           H  
ATOM   3541  O   LEU B  10      23.138  -4.694  -9.754  1.00 97.65           O  
ATOM   3542  CG  LEU B  10      19.875  -3.923 -12.829  1.00 97.65           C  
ATOM   3543  HG  LEU B  10      19.860  -4.540 -13.728  1.00 97.65           H  
ATOM   3544  CD1 LEU B  10      18.430  -3.572 -12.467  1.00 97.65           C  
ATOM   3545 HD11 LEU B  10      17.957  -3.050 -13.298  1.00 97.65           H  
ATOM   3546 HD12 LEU B  10      17.873  -4.485 -12.255  1.00 97.65           H  
ATOM   3547 HD13 LEU B  10      18.418  -2.924 -11.591  1.00 97.65           H  
ATOM   3548  CD2 LEU B  10      20.623  -2.637 -13.171  1.00 97.65           C  
ATOM   3549 HD21 LEU B  10      21.582  -2.873 -13.633  1.00 97.65           H  
ATOM   3550 HD22 LEU B  10      20.808  -2.065 -12.262  1.00 97.65           H  
ATOM   3551 HD23 LEU B  10      20.050  -2.034 -13.874  1.00 97.65           H  
ATOM   3552  N   VAL B  11      22.507  -6.806 -10.154  1.00 96.86           N  
ATOM   3553  H   VAL B  11      22.022  -7.429 -10.784  1.00 96.86           H  
ATOM   3554  CA  VAL B  11      22.990  -7.334  -8.860  1.00 96.86           C  
ATOM   3555  HA  VAL B  11      23.033  -6.504  -8.154  1.00 96.86           H  
ATOM   3556  C   VAL B  11      24.411  -7.897  -8.912  1.00 96.86           C  
ATOM   3557  CB  VAL B  11      22.012  -8.349  -8.240  1.00 96.86           C  
ATOM   3558  HB  VAL B  11      22.335  -8.556  -7.220  1.00 96.86           H  
ATOM   3559  O   VAL B  11      24.911  -8.382  -7.902  1.00 96.86           O  
ATOM   3560  CG1 VAL B  11      20.596  -7.769  -8.145  1.00 96.86           C  
ATOM   3561 HG11 VAL B  11      19.966  -8.443  -7.564  1.00 96.86           H  
ATOM   3562 HG12 VAL B  11      20.165  -7.638  -9.138  1.00 96.86           H  
ATOM   3563 HG13 VAL B  11      20.629  -6.806  -7.635  1.00 96.86           H  
ATOM   3564  CG2 VAL B  11      21.993  -9.683  -9.000  1.00 96.86           C  
ATOM   3565 HG21 VAL B  11      22.919 -10.223  -8.801  1.00 96.86           H  
ATOM   3566 HG22 VAL B  11      21.158 -10.294  -8.656  1.00 96.86           H  
ATOM   3567 HG23 VAL B  11      21.915  -9.516 -10.074  1.00 96.86           H  
ATOM   3568  N   LYS B  12      25.080  -7.854 -10.072  1.00 96.04           N  
ATOM   3569  H   LYS B  12      24.627  -7.395 -10.849  1.00 96.04           H  
ATOM   3570  CA  LYS B  12      26.348  -8.561 -10.329  1.00 96.04           C  
ATOM   3571  HA  LYS B  12      26.152  -9.633 -10.316  1.00 96.04           H  
ATOM   3572  C   LYS B  12      27.435  -8.305  -9.278  1.00 96.04           C  
ATOM   3573  CB  LYS B  12      26.822  -8.154 -11.727  1.00 96.04           C  
ATOM   3574  HB2 LYS B  12      27.002  -7.079 -11.741  1.00 96.04           H  
ATOM   3575  HB3 LYS B  12      26.023  -8.369 -12.436  1.00 96.04           H  
ATOM   3576  O   LYS B  12      28.140  -9.239  -8.916  1.00 96.04           O  
ATOM   3577  CG  LYS B  12      28.091  -8.885 -12.185  1.00 96.04           C  
ATOM   3578  HG2 LYS B  12      28.927  -8.650 -11.525  1.00 96.04           H  
ATOM   3579  HG3 LYS B  12      27.915  -9.961 -12.186  1.00 96.04           H  
ATOM   3580  CD  LYS B  12      28.416  -8.408 -13.600  1.00 96.04           C  
ATOM   3581  HD2 LYS B  12      27.553  -8.594 -14.239  1.00 96.04           H  
ATOM   3582  HD3 LYS B  12      28.596  -7.333 -13.576  1.00 96.04           H  
ATOM   3583  CE  LYS B  12      29.635  -9.119 -14.178  1.00 96.04           C  
ATOM   3584  HE2 LYS B  12      30.505  -8.894 -13.561  1.00 96.04           H  
ATOM   3585  HE3 LYS B  12      29.454 -10.193 -14.149  1.00 96.04           H  
ATOM   3586  NZ  LYS B  12      29.831  -8.661 -15.573  1.00 96.04           N  
ATOM   3587  HZ1 LYS B  12      28.974  -8.791 -16.091  1.00 96.04           H  
ATOM   3588  HZ2 LYS B  12      30.012  -7.667 -15.589  1.00 96.04           H  
ATOM   3589  HZ3 LYS B  12      30.583  -9.155 -16.032  1.00 96.04           H  
ATOM   3590  N   ASN B  13      27.562  -7.061  -8.818  1.00 94.75           N  
ATOM   3591  H   ASN B  13      26.908  -6.376  -9.169  1.00 94.75           H  
ATOM   3592  CA  ASN B  13      28.493  -6.637  -7.763  1.00 94.75           C  
ATOM   3593  HA  ASN B  13      28.794  -7.506  -7.177  1.00 94.75           H  
ATOM   3594  C   ASN B  13      27.829  -5.657  -6.778  1.00 94.75           C  
ATOM   3595  CB  ASN B  13      29.747  -6.007  -8.395  1.00 94.75           C  
ATOM   3596  HB2 ASN B  13      29.450  -5.156  -9.009  1.00 94.75           H  
ATOM   3597  HB3 ASN B  13      30.396  -5.629  -7.605  1.00 94.75           H  
ATOM   3598  O   ASN B  13      28.516  -4.855  -6.152  1.00 94.75           O  
ATOM   3599  CG  ASN B  13      30.585  -6.971  -9.204  1.00 94.75           C  
ATOM   3600  ND2 ASN B  13      30.921  -6.613 -10.422  1.00 94.75           N  
ATOM   3601 HD21 ASN B  13      30.674  -5.687 -10.741  1.00 94.75           H  
ATOM   3602 HD22 ASN B  13      31.606  -7.210 -10.863  1.00 94.75           H  
ATOM   3603  OD1 ASN B  13      31.003  -8.027  -8.767  1.00 94.75           O  
ATOM   3604  N   TYR B  14      26.498  -5.661  -6.692  1.00 94.76           N  
ATOM   3605  H   TYR B  14      25.976  -6.421  -7.105  1.00 94.76           H  
ATOM   3606  CA  TYR B  14      25.780  -4.692  -5.872  1.00 94.76           C  
ATOM   3607  HA  TYR B  14      26.195  -3.702  -6.065  1.00 94.76           H  
ATOM   3608  C   TYR B  14      25.978  -5.008  -4.384  1.00 94.76           C  
ATOM   3609  CB  TYR B  14      24.303  -4.663  -6.285  1.00 94.76           C  
ATOM   3610  HB2 TYR B  14      23.812  -5.576  -5.947  1.00 94.76           H  
ATOM   3611  HB3 TYR B  14      24.250  -4.636  -7.373  1.00 94.76           H  
ATOM   3612  O   TYR B  14      25.867  -6.166  -3.976  1.00 94.76           O  
ATOM   3613  CG  TYR B  14      23.556  -3.462  -5.747  1.00 94.76           C  
ATOM   3614  CD1 TYR B  14      23.159  -3.445  -4.399  1.00 94.76           C  
ATOM   3615  HD1 TYR B  14      23.335  -4.300  -3.764  1.00 94.76           H  
ATOM   3616  CD2 TYR B  14      23.309  -2.341  -6.569  1.00 94.76           C  
ATOM   3617  HD2 TYR B  14      23.619  -2.347  -7.603  1.00 94.76           H  
ATOM   3618  CE1 TYR B  14      22.555  -2.296  -3.865  1.00 94.76           C  
ATOM   3619  HE1 TYR B  14      22.321  -2.243  -2.812  1.00 94.76           H  
ATOM   3620  CE2 TYR B  14      22.654  -1.207  -6.039  1.00 94.76           C  
ATOM   3621  HE2 TYR B  14      22.464  -0.335  -6.646  1.00 94.76           H  
ATOM   3622  OH  TYR B  14      21.592  -0.156  -4.122  1.00 94.76           O  
ATOM   3623  HH  TYR B  14      21.374   0.543  -4.742  1.00 94.76           H  
ATOM   3624  CZ  TYR B  14      22.267  -1.192  -4.682  1.00 94.76           C  
ATOM   3625  N   ASN B  15      26.244  -3.987  -3.568  1.00 92.49           N  
ATOM   3626  H   ASN B  15      26.326  -3.057  -3.954  1.00 92.49           H  
ATOM   3627  CA  ASN B  15      26.381  -4.126  -2.123  1.00 92.49           C  
ATOM   3628  HA  ASN B  15      26.291  -5.179  -1.857  1.00 92.49           H  
ATOM   3629  C   ASN B  15      25.284  -3.320  -1.403  1.00 92.49           C  
ATOM   3630  CB  ASN B  15      27.797  -3.694  -1.719  1.00 92.49           C  
ATOM   3631  HB2 ASN B  15      28.522  -4.247  -2.318  1.00 92.49           H  
ATOM   3632  HB3 ASN B  15      27.933  -2.632  -1.924  1.00 92.49           H  
ATOM   3633  O   ASN B  15      25.320  -2.093  -1.441  1.00 92.49           O  
ATOM   3634  CG  ASN B  15      28.093  -3.951  -0.253  1.00 92.49           C  
ATOM   3635  ND2 ASN B  15      29.331  -3.792   0.142  1.00 92.49           N  
ATOM   3636 HD21 ASN B  15      29.997  -3.397  -0.507  1.00 92.49           H  
ATOM   3637 HD22 ASN B  15      29.510  -3.887   1.132  1.00 92.49           H  
ATOM   3638  OD1 ASN B  15      27.243  -4.302   0.553  1.00 92.49           O  
ATOM   3639  N   PRO B  16      24.332  -3.963  -0.700  1.00 96.45           N  
ATOM   3640  CA  PRO B  16      23.242  -3.259  -0.015  1.00 96.45           C  
ATOM   3641  HA  PRO B  16      22.730  -2.599  -0.714  1.00 96.45           H  
ATOM   3642  C   PRO B  16      23.705  -2.392   1.167  1.00 96.45           C  
ATOM   3643  CB  PRO B  16      22.280  -4.365   0.428  1.00 96.45           C  
ATOM   3644  HB2 PRO B  16      21.580  -4.581  -0.379  1.00 96.45           H  
ATOM   3645  HB3 PRO B  16      21.735  -4.109   1.337  1.00 96.45           H  
ATOM   3646  O   PRO B  16      22.911  -1.622   1.700  1.00 96.45           O  
ATOM   3647  CG  PRO B  16      23.199  -5.567   0.635  1.00 96.45           C  
ATOM   3648  HG2 PRO B  16      23.692  -5.491   1.604  1.00 96.45           H  
ATOM   3649  HG3 PRO B  16      22.664  -6.512   0.547  1.00 96.45           H  
ATOM   3650  CD  PRO B  16      24.226  -5.399  -0.480  1.00 96.45           C  
ATOM   3651  HD2 PRO B  16      25.176  -5.833  -0.167  1.00 96.45           H  
ATOM   3652  HD3 PRO B  16      23.868  -5.879  -1.390  1.00 96.45           H  
ATOM   3653  N   LEU B  17      24.971  -2.504   1.584  1.00 91.58           N  
ATOM   3654  H   LEU B  17      25.573  -3.162   1.109  1.00 91.58           H  
ATOM   3655  CA  LEU B  17      25.571  -1.671   2.629  1.00 91.58           C  
ATOM   3656  HA  LEU B  17      24.800  -1.378   3.342  1.00 91.58           H  
ATOM   3657  C   LEU B  17      26.177  -0.368   2.078  1.00 91.58           C  
ATOM   3658  CB  LEU B  17      26.645  -2.490   3.368  1.00 91.58           C  
ATOM   3659  HB2 LEU B  17      27.014  -1.891   4.200  1.00 91.58           H  
ATOM   3660  HB3 LEU B  17      27.480  -2.653   2.686  1.00 91.58           H  
ATOM   3661  O   LEU B  17      26.479   0.543   2.848  1.00 91.58           O  
ATOM   3662  CG  LEU B  17      26.183  -3.856   3.908  1.00 91.58           C  
ATOM   3663  HG  LEU B  17      25.860  -4.493   3.085  1.00 91.58           H  
ATOM   3664  CD1 LEU B  17      27.355  -4.551   4.604  1.00 91.58           C  
ATOM   3665 HD11 LEU B  17      27.037  -5.529   4.965  1.00 91.58           H  
ATOM   3666 HD12 LEU B  17      27.701  -3.948   5.444  1.00 91.58           H  
ATOM   3667 HD13 LEU B  17      28.169  -4.687   3.891  1.00 91.58           H  
ATOM   3668  CD2 LEU B  17      25.033  -3.728   4.908  1.00 91.58           C  
ATOM   3669 HD21 LEU B  17      24.776  -4.709   5.307  1.00 91.58           H  
ATOM   3670 HD22 LEU B  17      25.318  -3.065   5.726  1.00 91.58           H  
ATOM   3671 HD23 LEU B  17      24.153  -3.322   4.409  1.00 91.58           H  
ATOM   3672  N   GLU B  18      26.389  -0.280   0.764  1.00 92.49           N  
ATOM   3673  H   GLU B  18      26.015  -0.995   0.156  1.00 92.49           H  
ATOM   3674  CA  GLU B  18      26.998   0.876   0.110  1.00 92.49           C  
ATOM   3675  HA  GLU B  18      27.750   1.303   0.774  1.00 92.49           H  
ATOM   3676  C   GLU B  18      25.942   1.947  -0.183  1.00 92.49           C  
ATOM   3677  CB  GLU B  18      27.713   0.412  -1.165  1.00 92.49           C  
ATOM   3678  HB2 GLU B  18      28.416  -0.377  -0.895  1.00 92.49           H  
ATOM   3679  HB3 GLU B  18      26.974   0.001  -1.853  1.00 92.49           H  
ATOM   3680  O   GLU B  18      24.909   1.672  -0.792  1.00 92.49           O  
ATOM   3681  CG  GLU B  18      28.480   1.539  -1.871  1.00 92.49           C  
ATOM   3682  HG2 GLU B  18      29.254   1.910  -1.199  1.00 92.49           H  
ATOM   3683  HG3 GLU B  18      27.792   2.358  -2.084  1.00 92.49           H  
ATOM   3684  CD  GLU B  18      29.117   1.078  -3.191  1.00 92.49           C  
ATOM   3685  OE1 GLU B  18      29.538   1.965  -3.967  1.00 92.49           O  
ATOM   3686  OE2 GLU B  18      29.180  -0.151  -3.428  1.00 92.49           O  
ATOM   3687  N   ARG B  19      26.208   3.194   0.227  1.00 96.01           N  
ATOM   3688  H   ARG B  19      27.111   3.372   0.645  1.00 96.01           H  
ATOM   3689  CA  ARG B  19      25.357   4.332  -0.138  1.00 96.01           C  
ATOM   3690  HA  ARG B  19      24.328   4.048   0.081  1.00 96.01           H  
ATOM   3691  C   ARG B  19      25.519   4.592  -1.647  1.00 96.01           C  
ATOM   3692  CB  ARG B  19      25.727   5.558   0.710  1.00 96.01           C  
ATOM   3693  HB2 ARG B  19      25.715   5.272   1.762  1.00 96.01           H  
ATOM   3694  HB3 ARG B  19      26.731   5.891   0.450  1.00 96.01           H  
ATOM   3695  O   ARG B  19      26.637   4.880  -2.064  1.00 96.01           O  
ATOM   3696  CG  ARG B  19      24.726   6.704   0.504  1.00 96.01           C  
ATOM   3697  HG2 ARG B  19      23.731   6.349   0.775  1.00 96.01           H  
ATOM   3698  HG3 ARG B  19      24.709   7.005  -0.543  1.00 96.01           H  
ATOM   3699  CD  ARG B  19      25.057   7.922   1.376  1.00 96.01           C  
ATOM   3700  HD2 ARG B  19      24.192   8.586   1.360  1.00 96.01           H  
ATOM   3701  HD3 ARG B  19      25.199   7.605   2.409  1.00 96.01           H  
ATOM   3702  NE  ARG B  19      26.225   8.676   0.871  1.00 96.01           N  
ATOM   3703  HE  ARG B  19      26.078   9.213   0.027  1.00 96.01           H  
ATOM   3704  NH1 ARG B  19      27.760   8.200   2.518  1.00 96.01           N  
ATOM   3705 HH11 ARG B  19      27.089   7.591   2.963  1.00 96.01           H  
ATOM   3706 HH12 ARG B  19      28.640   8.435   2.953  1.00 96.01           H  
ATOM   3707  NH2 ARG B  19      28.284   9.612   0.858  1.00 96.01           N  
ATOM   3708 HH21 ARG B  19      28.032  10.175   0.058  1.00 96.01           H  
ATOM   3709 HH22 ARG B  19      29.242   9.697   1.166  1.00 96.01           H  
ATOM   3710  CZ  ARG B  19      27.419   8.816   1.419  1.00 96.01           C  
ATOM   3711  N   PRO B  20      24.454   4.554  -2.465  1.00 98.08           N  
ATOM   3712  CA  PRO B  20      24.575   4.428  -3.923  1.00 98.08           C  
ATOM   3713  HA  PRO B  20      25.397   3.751  -4.157  1.00 98.08           H  
ATOM   3714  C   PRO B  20      24.856   5.759  -4.649  1.00 98.08           C  
ATOM   3715  CB  PRO B  20      23.268   3.753  -4.347  1.00 98.08           C  
ATOM   3716  HB2 PRO B  20      23.356   2.674  -4.218  1.00 98.08           H  
ATOM   3717  HB3 PRO B  20      23.002   3.979  -5.380  1.00 98.08           H  
ATOM   3718  O   PRO B  20      24.047   6.237  -5.451  1.00 98.08           O  
ATOM   3719  CG  PRO B  20      22.255   4.304  -3.345  1.00 98.08           C  
ATOM   3720  HG2 PRO B  20      21.376   3.665  -3.264  1.00 98.08           H  
ATOM   3721  HG3 PRO B  20      21.975   5.322  -3.615  1.00 98.08           H  
ATOM   3722  CD  PRO B  20      23.075   4.306  -2.058  1.00 98.08           C  
ATOM   3723  HD2 PRO B  20      22.712   5.066  -1.367  1.00 98.08           H  
ATOM   3724  HD3 PRO B  20      23.009   3.321  -1.596  1.00 98.08           H  
ATOM   3725  N   VAL B  21      26.005   6.378  -4.372  1.00 97.25           N  
ATOM   3726  H   VAL B  21      26.650   5.902  -3.756  1.00 97.25           H  
ATOM   3727  CA  VAL B  21      26.468   7.630  -4.994  1.00 97.25           C  
ATOM   3728  HA  VAL B  21      25.658   8.034  -5.602  1.00 97.25           H  
ATOM   3729  C   VAL B  21      27.643   7.383  -5.939  1.00 97.25           C  
ATOM   3730  CB  VAL B  21      26.824   8.706  -3.947  1.00 97.25           C  
ATOM   3731  HB  VAL B  21      27.222   9.570  -4.478  1.00 97.25           H  
ATOM   3732  O   VAL B  21      28.462   6.508  -5.711  1.00 97.25           O  
ATOM   3733  CG1 VAL B  21      25.574   9.167  -3.190  1.00 97.25           C  
ATOM   3734 HG11 VAL B  21      25.162   8.337  -2.616  1.00 97.25           H  
ATOM   3735 HG12 VAL B  21      25.832   9.986  -2.519  1.00 97.25           H  
ATOM   3736 HG13 VAL B  21      24.823   9.520  -3.897  1.00 97.25           H  
ATOM   3737  CG2 VAL B  21      27.870   8.260  -2.919  1.00 97.25           C  
ATOM   3738 HG21 VAL B  21      28.771   7.907  -3.423  1.00 97.25           H  
ATOM   3739 HG22 VAL B  21      27.486   7.448  -2.302  1.00 97.25           H  
ATOM   3740 HG23 VAL B  21      28.138   9.103  -2.283  1.00 97.25           H  
ATOM   3741  N   ALA B  22      27.765   8.190  -6.997  1.00 96.66           N  
ATOM   3742  H   ALA B  22      27.037   8.864  -7.186  1.00 96.66           H  
ATOM   3743  CA  ALA B  22      28.918   8.113  -7.906  1.00 96.66           C  
ATOM   3744  HA  ALA B  22      29.109   7.067  -8.149  1.00 96.66           H  
ATOM   3745  C   ALA B  22      30.210   8.689  -7.295  1.00 96.66           C  
ATOM   3746  CB  ALA B  22      28.560   8.864  -9.193  1.00 96.66           C  
ATOM   3747  HB1 ALA B  22      28.449   9.929  -8.990  1.00 96.66           H  
ATOM   3748  HB2 ALA B  22      27.628   8.474  -9.602  1.00 96.66           H  
ATOM   3749  HB3 ALA B  22      29.353   8.716  -9.926  1.00 96.66           H  
ATOM   3750  O   ALA B  22      31.311   8.408  -7.761  1.00 96.66           O  
ATOM   3751  N   ASN B  23      30.072   9.571  -6.302  1.00 95.87           N  
ATOM   3752  H   ASN B  23      29.147   9.696  -5.916  1.00 95.87           H  
ATOM   3753  CA  ASN B  23      31.178  10.185  -5.583  1.00 95.87           C  
ATOM   3754  HA  ASN B  23      32.078   9.584  -5.716  1.00 95.87           H  
ATOM   3755  C   ASN B  23      30.840  10.202  -4.093  1.00 95.87           C  
ATOM   3756  CB  ASN B  23      31.429  11.595  -6.152  1.00 95.87           C  
ATOM   3757  HB2 ASN B  23      30.523  12.192  -6.056  1.00 95.87           H  
ATOM   3758  HB3 ASN B  23      31.671  11.497  -7.211  1.00 95.87           H  
ATOM   3759  O   ASN B  23      29.964  10.954  -3.669  1.00 95.87           O  
ATOM   3760  CG  ASN B  23      32.566  12.340  -5.466  1.00 95.87           C  
ATOM   3761  ND2 ASN B  23      33.040  13.407  -6.065  1.00 95.87           N  
ATOM   3762 HD21 ASN B  23      33.844  13.825  -5.618  1.00 95.87           H  
ATOM   3763 HD22 ASN B  23      32.714  13.654  -6.988  1.00 95.87           H  
ATOM   3764  OD1 ASN B  23      33.048  12.013  -4.395  1.00 95.87           O  
ATOM   3765  N   ASP B  24      31.577   9.418  -3.314  1.00 95.08           N  
ATOM   3766  H   ASP B  24      32.131   8.706  -3.769  1.00 95.08           H  
ATOM   3767  CA  ASP B  24      31.360   9.198  -1.880  1.00 95.08           C  
ATOM   3768  HA  ASP B  24      30.383   8.737  -1.734  1.00 95.08           H  
ATOM   3769  C   ASP B  24      31.420  10.473  -1.031  1.00 95.08           C  
ATOM   3770  CB  ASP B  24      32.429   8.224  -1.361  1.00 95.08           C  
ATOM   3771  HB2 ASP B  24      32.244   8.030  -0.305  1.00 95.08           H  
ATOM   3772  HB3 ASP B  24      33.407   8.696  -1.452  1.00 95.08           H  
ATOM   3773  O   ASP B  24      30.876  10.510   0.073  1.00 95.08           O  
ATOM   3774  CG  ASP B  24      32.454   6.884  -2.097  1.00 95.08           C  
ATOM   3775  OD1 ASP B  24      31.462   6.595  -2.795  1.00 95.08           O  
ATOM   3776  OD2 ASP B  24      33.500   6.211  -1.984  1.00 95.08           O  
ATOM   3777  N   SER B  25      32.069  11.525  -1.543  1.00 93.77           N  
ATOM   3778  H   SER B  25      32.428  11.434  -2.483  1.00 93.77           H  
ATOM   3779  CA  SER B  25      32.156  12.829  -0.875  1.00 93.77           C  
ATOM   3780  HA  SER B  25      32.298  12.674   0.194  1.00 93.77           H  
ATOM   3781  C   SER B  25      30.898  13.682  -1.048  1.00 93.77           C  
ATOM   3782  CB  SER B  25      33.350  13.620  -1.411  1.00 93.77           C  
ATOM   3783  HB2 SER B  25      33.190  13.841  -2.466  1.00 93.77           H  
ATOM   3784  HB3 SER B  25      33.439  14.560  -0.866  1.00 93.77           H  
ATOM   3785  O   SER B  25      30.788  14.729  -0.415  1.00 93.77           O  
ATOM   3786  OG  SER B  25      34.549  12.887  -1.264  1.00 93.77           O  
ATOM   3787  HG  SER B  25      34.377  11.989  -1.557  1.00 93.77           H  
ATOM   3788  N   GLN B  26      29.983  13.289  -1.938  1.00 95.93           N  
ATOM   3789  H   GLN B  26      30.085  12.381  -2.368  1.00 95.93           H  
ATOM   3790  CA  GLN B  26      28.737  14.005  -2.189  1.00 95.93           C  
ATOM   3791  HA  GLN B  26      28.850  15.018  -1.801  1.00 95.93           H  
ATOM   3792  C   GLN B  26      27.570  13.353  -1.433  1.00 95.93           C  
ATOM   3793  CB  GLN B  26      28.462  14.106  -3.700  1.00 95.93           C  
ATOM   3794  HB2 GLN B  26      27.499  14.593  -3.857  1.00 95.93           H  
ATOM   3795  HB3 GLN B  26      28.394  13.101  -4.116  1.00 95.93           H  
ATOM   3796  O   GLN B  26      27.534  12.122  -1.280  1.00 95.93           O  
ATOM   3797  CG  GLN B  26      29.544  14.890  -4.466  1.00 95.93           C  
ATOM   3798  HG2 GLN B  26      30.507  14.396  -4.336  1.00 95.93           H  
ATOM   3799  HG3 GLN B  26      29.301  14.864  -5.529  1.00 95.93           H  
ATOM   3800  CD  GLN B  26      29.681  16.353  -4.044  1.00 95.93           C  
ATOM   3801  NE2 GLN B  26      30.732  17.024  -4.458  1.00 95.93           N  
ATOM   3802 HE21 GLN B  26      30.805  17.962  -4.090  1.00 95.93           H  
ATOM   3803 HE22 GLN B  26      31.468  16.559  -4.970  1.00 95.93           H  
ATOM   3804  OE1 GLN B  26      28.860  16.942  -3.364  1.00 95.93           O  
ATOM   3805  N   PRO B  27      26.597  14.159  -0.969  1.00 98.11           N  
ATOM   3806  CA  PRO B  27      25.426  13.637  -0.288  1.00 98.11           C  
ATOM   3807  HA  PRO B  27      25.731  12.959   0.510  1.00 98.11           H  
ATOM   3808  C   PRO B  27      24.517  12.891  -1.263  1.00 98.11           C  
ATOM   3809  CB  PRO B  27      24.717  14.851   0.319  1.00 98.11           C  
ATOM   3810  HB2 PRO B  27      23.638  14.714   0.378  1.00 98.11           H  
ATOM   3811  HB3 PRO B  27      25.118  15.067   1.310  1.00 98.11           H  
ATOM   3812  O   PRO B  27      24.425  13.219  -2.447  1.00 98.11           O  
ATOM   3813  CG  PRO B  27      25.092  15.981  -0.638  1.00 98.11           C  
ATOM   3814  HG2 PRO B  27      24.426  15.964  -1.501  1.00 98.11           H  
ATOM   3815  HG3 PRO B  27      25.060  16.954  -0.147  1.00 98.11           H  
ATOM   3816  CD  PRO B  27      26.509  15.612  -1.077  1.00 98.11           C  
ATOM   3817  HD2 PRO B  27      27.234  16.066  -0.401  1.00 98.11           H  
ATOM   3818  HD3 PRO B  27      26.681  15.951  -2.099  1.00 98.11           H  
ATOM   3819  N   LEU B  28      23.774  11.925  -0.731  1.00 97.66           N  
ATOM   3820  H   LEU B  28      23.912  11.696   0.243  1.00 97.66           H  
ATOM   3821  CA  LEU B  28      22.599  11.376  -1.388  1.00 97.66           C  
ATOM   3822  HA  LEU B  28      22.709  11.492  -2.466  1.00 97.66           H  
ATOM   3823  C   LEU B  28      21.365  12.154  -0.926  1.00 97.66           C  
ATOM   3824  CB  LEU B  28      22.500   9.880  -1.062  1.00 97.66           C  
ATOM   3825  HB2 LEU B  28      22.421   9.766   0.019  1.00 97.66           H  
ATOM   3826  HB3 LEU B  28      23.415   9.384  -1.386  1.00 97.66           H  
ATOM   3827  O   LEU B  28      21.041  12.162   0.261  1.00 97.66           O  
ATOM   3828  CG  LEU B  28      21.295   9.189  -1.719  1.00 97.66           C  
ATOM   3829  HG  LEU B  28      20.372   9.668  -1.392  1.00 97.66           H  
ATOM   3830  CD1 LEU B  28      21.358   9.220  -3.245  1.00 97.66           C  
ATOM   3831 HD11 LEU B  28      21.312  10.244  -3.616  1.00 97.66           H  
ATOM   3832 HD12 LEU B  28      20.500   8.678  -3.643  1.00 97.66           H  
ATOM   3833 HD13 LEU B  28      22.270   8.739  -3.600  1.00 97.66           H  
ATOM   3834  CD2 LEU B  28      21.261   7.732  -1.275  1.00 97.66           C  
ATOM   3835 HD21 LEU B  28      20.382   7.237  -1.688  1.00 97.66           H  
ATOM   3836 HD22 LEU B  28      22.158   7.220  -1.622  1.00 97.66           H  
ATOM   3837 HD23 LEU B  28      21.214   7.682  -0.187  1.00 97.66           H  
ATOM   3838  N   THR B  29      20.659  12.792  -1.856  1.00 98.75           N  
ATOM   3839  H   THR B  29      21.003  12.824  -2.805  1.00 98.75           H  
ATOM   3840  CA  THR B  29      19.389  13.457  -1.545  1.00 98.75           C  
ATOM   3841  HA  THR B  29      19.501  13.981  -0.596  1.00 98.75           H  
ATOM   3842  C   THR B  29      18.270  12.427  -1.396  1.00 98.75           C  
ATOM   3843  CB  THR B  29      19.024  14.500  -2.607  1.00 98.75           C  
ATOM   3844  HB  THR B  29      18.876  14.003  -3.566  1.00 98.75           H  
ATOM   3845  O   THR B  29      18.065  11.594  -2.282  1.00 98.75           O  
ATOM   3846  CG2 THR B  29      17.766  15.289  -2.251  1.00 98.75           C  
ATOM   3847 HG21 THR B  29      16.895  14.633  -2.252  1.00 98.75           H  
ATOM   3848 HG22 THR B  29      17.885  15.735  -1.264  1.00 98.75           H  
ATOM   3849 HG23 THR B  29      17.608  16.075  -2.989  1.00 98.75           H  
ATOM   3850  OG1 THR B  29      20.062  15.443  -2.740  1.00 98.75           O  
ATOM   3851  HG1 THR B  29      20.081  15.981  -1.945  1.00 98.75           H  
ATOM   3852  N   VAL B  30      17.510  12.516  -0.301  1.00 98.63           N  
ATOM   3853  H   VAL B  30      17.747  13.221   0.382  1.00 98.63           H  
ATOM   3854  CA  VAL B  30      16.330  11.676  -0.049  1.00 98.63           C  
ATOM   3855  HA  VAL B  30      16.116  11.087  -0.941  1.00 98.63           H  
ATOM   3856  C   VAL B  30      15.117  12.551   0.223  1.00 98.63           C  
ATOM   3857  CB  VAL B  30      16.564  10.680   1.101  1.00 98.63           C  
ATOM   3858  HB  VAL B  30      16.807  11.222   2.015  1.00 98.63           H  
ATOM   3859  O   VAL B  30      15.063  13.276   1.215  1.00 98.63           O  
ATOM   3860  CG1 VAL B  30      15.324   9.809   1.360  1.00 98.63           C  
ATOM   3861 HG11 VAL B  30      15.054   9.267   0.454  1.00 98.63           H  
ATOM   3862 HG12 VAL B  30      15.536   9.096   2.157  1.00 98.63           H  
ATOM   3863 HG13 VAL B  30      14.484  10.426   1.680  1.00 98.63           H  
ATOM   3864  CG2 VAL B  30      17.733   9.752   0.766  1.00 98.63           C  
ATOM   3865 HG21 VAL B  30      17.652   9.383  -0.256  1.00 98.63           H  
ATOM   3866 HG22 VAL B  30      18.669  10.304   0.851  1.00 98.63           H  
ATOM   3867 HG23 VAL B  30      17.742   8.898   1.443  1.00 98.63           H  
ATOM   3868  N   TYR B  31      14.109  12.453  -0.639  1.00 98.40           N  
ATOM   3869  H   TYR B  31      14.199  11.799  -1.403  1.00 98.40           H  
ATOM   3870  CA  TYR B  31      12.821  13.105  -0.434  1.00 98.40           C  
ATOM   3871  HA  TYR B  31      13.001  14.075   0.029  1.00 98.40           H  
ATOM   3872  C   TYR B  31      11.947  12.270   0.498  1.00 98.40           C  
ATOM   3873  CB  TYR B  31      12.122  13.354  -1.771  1.00 98.40           C  
ATOM   3874  HB2 TYR B  31      11.943  12.398  -2.263  1.00 98.40           H  
ATOM   3875  HB3 TYR B  31      11.152  13.810  -1.573  1.00 98.40           H  
ATOM   3876  O   TYR B  31      11.748  11.080   0.254  1.00 98.40           O  
ATOM   3877  CG  TYR B  31      12.903  14.260  -2.697  1.00 98.40           C  
ATOM   3878  CD1 TYR B  31      12.924  15.650  -2.468  1.00 98.40           C  
ATOM   3879  HD1 TYR B  31      12.390  16.063  -1.625  1.00 98.40           H  
ATOM   3880  CD2 TYR B  31      13.649  13.707  -3.756  1.00 98.40           C  
ATOM   3881  HD2 TYR B  31      13.663  12.638  -3.912  1.00 98.40           H  
ATOM   3882  CE1 TYR B  31      13.693  16.490  -3.296  1.00 98.40           C  
ATOM   3883  HE1 TYR B  31      13.739  17.551  -3.102  1.00 98.40           H  
ATOM   3884  CE2 TYR B  31      14.407  14.545  -4.593  1.00 98.40           C  
ATOM   3885  HE2 TYR B  31      14.997  14.129  -5.397  1.00 98.40           H  
ATOM   3886  OH  TYR B  31      15.183  16.735  -5.166  1.00 98.40           O  
ATOM   3887  HH  TYR B  31      15.235  17.636  -4.839  1.00 98.40           H  
ATOM   3888  CZ  TYR B  31      14.435  15.935  -4.363  1.00 98.40           C  
ATOM   3889  N   PHE B  32      11.400  12.907   1.532  1.00 97.99           N  
ATOM   3890  H   PHE B  32      11.630  13.882   1.661  1.00 97.99           H  
ATOM   3891  CA  PHE B  32      10.608  12.266   2.576  1.00 97.99           C  
ATOM   3892  HA  PHE B  32      10.424  11.228   2.297  1.00 97.99           H  
ATOM   3893  C   PHE B  32       9.248  12.952   2.764  1.00 97.99           C  
ATOM   3894  CB  PHE B  32      11.422  12.246   3.873  1.00 97.99           C  
ATOM   3895  HB2 PHE B  32      12.351  11.704   3.697  1.00 97.99           H  
ATOM   3896  HB3 PHE B  32      11.684  13.269   4.144  1.00 97.99           H  
ATOM   3897  O   PHE B  32       9.166  14.176   2.894  1.00 97.99           O  
ATOM   3898  CG  PHE B  32      10.695  11.591   5.028  1.00 97.99           C  
ATOM   3899  CD1 PHE B  32      10.160  12.378   6.063  1.00 97.99           C  
ATOM   3900  HD1 PHE B  32      10.271  13.452   6.035  1.00 97.99           H  
ATOM   3901  CD2 PHE B  32      10.551  10.193   5.066  1.00 97.99           C  
ATOM   3902  HD2 PHE B  32      10.956   9.589   4.268  1.00 97.99           H  
ATOM   3903  CE1 PHE B  32       9.510  11.766   7.147  1.00 97.99           C  
ATOM   3904  HE1 PHE B  32       9.147  12.360   7.973  1.00 97.99           H  
ATOM   3905  CE2 PHE B  32       9.888   9.582   6.142  1.00 97.99           C  
ATOM   3906  HE2 PHE B  32       9.791   8.507   6.174  1.00 97.99           H  
ATOM   3907  CZ  PHE B  32       9.370  10.372   7.184  1.00 97.99           C  
ATOM   3908  HZ  PHE B  32       8.883   9.914   8.032  1.00 97.99           H  
ATOM   3909  N   SER B  33       8.181  12.156   2.796  1.00 97.03           N  
ATOM   3910  H   SER B  33       8.339  11.164   2.688  1.00 97.03           H  
ATOM   3911  CA  SER B  33       6.800  12.576   3.062  1.00 97.03           C  
ATOM   3912  HA  SER B  33       6.809  13.471   3.684  1.00 97.03           H  
ATOM   3913  C   SER B  33       6.043  11.487   3.832  1.00 97.03           C  
ATOM   3914  CB  SER B  33       6.099  12.927   1.740  1.00 97.03           C  
ATOM   3915  HB2 SER B  33       6.178  12.086   1.051  1.00 97.03           H  
ATOM   3916  HB3 SER B  33       6.616  13.778   1.295  1.00 97.03           H  
ATOM   3917  O   SER B  33       6.558  10.398   4.094  1.00 97.03           O  
ATOM   3918  OG  SER B  33       4.731  13.262   1.892  1.00 97.03           O  
ATOM   3919  HG  SER B  33       4.568  14.203   1.788  1.00 97.03           H  
ATOM   3920  N   LEU B  34       4.808  11.801   4.203  1.00 95.29           N  
ATOM   3921  H   LEU B  34       4.423  12.647   3.808  1.00 95.29           H  
ATOM   3922  CA  LEU B  34       3.911  10.995   5.007  1.00 95.29           C  
ATOM   3923  HA  LEU B  34       4.237   9.954   5.006  1.00 95.29           H  
ATOM   3924  C   LEU B  34       2.488  11.093   4.449  1.00 95.29           C  
ATOM   3925  CB  LEU B  34       3.969  11.582   6.424  1.00 95.29           C  
ATOM   3926  HB2 LEU B  34       3.552  12.588   6.395  1.00 95.29           H  
ATOM   3927  HB3 LEU B  34       5.008  11.670   6.742  1.00 95.29           H  
ATOM   3928  O   LEU B  34       2.038  12.194   4.151  1.00 95.29           O  
ATOM   3929  CG  LEU B  34       3.196  10.754   7.450  1.00 95.29           C  
ATOM   3930  HG  LEU B  34       2.206  10.487   7.079  1.00 95.29           H  
ATOM   3931  CD1 LEU B  34       3.985   9.500   7.768  1.00 95.29           C  
ATOM   3932 HD11 LEU B  34       3.938   8.786   6.945  1.00 95.29           H  
ATOM   3933 HD12 LEU B  34       3.549   9.063   8.666  1.00 95.29           H  
ATOM   3934 HD13 LEU B  34       5.021   9.753   7.996  1.00 95.29           H  
ATOM   3935  CD2 LEU B  34       3.023  11.554   8.738  1.00 95.29           C  
ATOM   3936 HD21 LEU B  34       2.439  10.979   9.457  1.00 95.29           H  
ATOM   3937 HD22 LEU B  34       2.496  12.481   8.512  1.00 95.29           H  
ATOM   3938 HD23 LEU B  34       3.997  11.790   9.166  1.00 95.29           H  
ATOM   3939  N   SER B  35       1.750   9.987   4.374  1.00 95.63           N  
ATOM   3940  H   SER B  35       2.189   9.104   4.593  1.00 95.63           H  
ATOM   3941  CA  SER B  35       0.288  10.002   4.209  1.00 95.63           C  
ATOM   3942  HA  SER B  35      -0.046  11.022   4.017  1.00 95.63           H  
ATOM   3943  C   SER B  35      -0.374   9.526   5.500  1.00 95.63           C  
ATOM   3944  CB  SER B  35      -0.138   9.158   3.004  1.00 95.63           C  
ATOM   3945  HB2 SER B  35       0.414   9.483   2.122  1.00 95.63           H  
ATOM   3946  HB3 SER B  35       0.097   8.112   3.202  1.00 95.63           H  
ATOM   3947  O   SER B  35      -0.086   8.422   5.962  1.00 95.63           O  
ATOM   3948  OG  SER B  35      -1.526   9.278   2.743  1.00 95.63           O  
ATOM   3949  HG  SER B  35      -1.693   9.906   2.036  1.00 95.63           H  
ATOM   3950  N   LEU B  36      -1.224  10.363   6.103  1.00 96.23           N  
ATOM   3951  H   LEU B  36      -1.450  11.225   5.628  1.00 96.23           H  
ATOM   3952  CA  LEU B  36      -1.985  10.020   7.305  1.00 96.23           C  
ATOM   3953  HA  LEU B  36      -1.456   9.229   7.837  1.00 96.23           H  
ATOM   3954  C   LEU B  36      -3.349   9.453   6.920  1.00 96.23           C  
ATOM   3955  CB  LEU B  36      -2.098  11.239   8.243  1.00 96.23           C  
ATOM   3956  HB2 LEU B  36      -2.562  12.051   7.684  1.00 96.23           H  
ATOM   3957  HB3 LEU B  36      -1.096  11.557   8.533  1.00 96.23           H  
ATOM   3958  O   LEU B  36      -4.182  10.150   6.337  1.00 96.23           O  
ATOM   3959  CG  LEU B  36      -2.935  10.979   9.516  1.00 96.23           C  
ATOM   3960  HG  LEU B  36      -3.912  10.582   9.238  1.00 96.23           H  
ATOM   3961  CD1 LEU B  36      -2.271   9.990  10.475  1.00 96.23           C  
ATOM   3962 HD11 LEU B  36      -2.198   9.008  10.008  1.00 96.23           H  
ATOM   3963 HD12 LEU B  36      -2.873   9.883  11.377  1.00 96.23           H  
ATOM   3964 HD13 LEU B  36      -1.275  10.338  10.750  1.00 96.23           H  
ATOM   3965  CD2 LEU B  36      -3.173  12.284  10.274  1.00 96.23           C  
ATOM   3966 HD21 LEU B  36      -3.827  12.100  11.127  1.00 96.23           H  
ATOM   3967 HD22 LEU B  36      -2.226  12.686  10.633  1.00 96.23           H  
ATOM   3968 HD23 LEU B  36      -3.652  13.009   9.616  1.00 96.23           H  
ATOM   3969  N   LEU B  37      -3.593   8.204   7.314  1.00 94.47           N  
ATOM   3970  H   LEU B  37      -2.869   7.688   7.793  1.00 94.47           H  
ATOM   3971  CA  LEU B  37      -4.859   7.529   7.057  1.00 94.47           C  
ATOM   3972  HA  LEU B  37      -5.347   7.980   6.193  1.00 94.47           H  
ATOM   3973  C   LEU B  37      -5.829   7.686   8.222  1.00 94.47           C  
ATOM   3974  CB  LEU B  37      -4.608   6.049   6.739  1.00 94.47           C  
ATOM   3975  HB2 LEU B  37      -5.574   5.586   6.540  1.00 94.47           H  
ATOM   3976  HB3 LEU B  37      -4.180   5.559   7.614  1.00 94.47           H  
ATOM   3977  O   LEU B  37      -6.999   7.976   7.994  1.00 94.47           O  
ATOM   3978  CG  LEU B  37      -3.680   5.795   5.539  1.00 94.47           C  
ATOM   3979  HG  LEU B  37      -2.660   6.084   5.792  1.00 94.47           H  
ATOM   3980  CD1 LEU B  37      -3.704   4.302   5.229  1.00 94.47           C  
ATOM   3981 HD11 LEU B  37      -3.114   4.115   4.332  1.00 94.47           H  
ATOM   3982 HD12 LEU B  37      -4.724   3.959   5.057  1.00 94.47           H  
ATOM   3983 HD13 LEU B  37      -3.270   3.749   6.062  1.00 94.47           H  
ATOM   3984  CD2 LEU B  37      -4.107   6.550   4.276  1.00 94.47           C  
ATOM   3985 HD21 LEU B  37      -5.150   6.335   4.046  1.00 94.47           H  
ATOM   3986 HD22 LEU B  37      -3.973   7.622   4.423  1.00 94.47           H  
ATOM   3987 HD23 LEU B  37      -3.473   6.251   3.441  1.00 94.47           H  
ATOM   3988  N   GLN B  38      -5.367   7.517   9.462  1.00 94.55           N  
ATOM   3989  H   GLN B  38      -4.397   7.269   9.595  1.00 94.55           H  
ATOM   3990  CA  GLN B  38      -6.255   7.524  10.626  1.00 94.55           C  
ATOM   3991  HA  GLN B  38      -7.002   8.306  10.491  1.00 94.55           H  
ATOM   3992  C   GLN B  38      -5.492   7.803  11.930  1.00 94.55           C  
ATOM   3993  CB  GLN B  38      -6.985   6.166  10.678  1.00 94.55           C  
ATOM   3994  HB2 GLN B  38      -6.268   5.381  10.917  1.00 94.55           H  
ATOM   3995  HB3 GLN B  38      -7.409   5.949   9.697  1.00 94.55           H  
ATOM   3996  O   GLN B  38      -4.356   7.360  12.108  1.00 94.55           O  
ATOM   3997  CG  GLN B  38      -8.130   6.123  11.698  1.00 94.55           C  
ATOM   3998  HG2 GLN B  38      -7.711   6.276  12.693  1.00 94.55           H  
ATOM   3999  HG3 GLN B  38      -8.846   6.919  11.490  1.00 94.55           H  
ATOM   4000  CD  GLN B  38      -8.875   4.790  11.727  1.00 94.55           C  
ATOM   4001  NE2 GLN B  38      -9.603   4.536  12.792  1.00 94.55           N  
ATOM   4002 HE21 GLN B  38     -10.039   3.631  12.890  1.00 94.55           H  
ATOM   4003 HE22 GLN B  38      -9.620   5.169  13.579  1.00 94.55           H  
ATOM   4004  OE1 GLN B  38      -8.794   3.970  10.818  1.00 94.55           O  
ATOM   4005  N   ILE B  39      -6.150   8.505  12.858  1.00 96.21           N  
ATOM   4006  H   ILE B  39      -7.103   8.768  12.649  1.00 96.21           H  
ATOM   4007  CA  ILE B  39      -5.771   8.531  14.279  1.00 96.21           C  
ATOM   4008  HA  ILE B  39      -4.694   8.399  14.385  1.00 96.21           H  
ATOM   4009  C   ILE B  39      -6.479   7.351  14.938  1.00 96.21           C  
ATOM   4010  CB  ILE B  39      -6.169   9.864  14.947  1.00 96.21           C  
ATOM   4011  HB  ILE B  39      -7.243  10.004  14.824  1.00 96.21           H  
ATOM   4012  O   ILE B  39      -7.711   7.300  14.930  1.00 96.21           O  
ATOM   4013  CG1 ILE B  39      -5.449  11.047  14.261  1.00 96.21           C  
ATOM   4014 HG12 ILE B  39      -5.564  10.974  13.180  1.00 96.21           H  
ATOM   4015 HG13 ILE B  39      -4.383  11.008  14.486  1.00 96.21           H  
ATOM   4016  CG2 ILE B  39      -5.853   9.818  16.456  1.00 96.21           C  
ATOM   4017 HG21 ILE B  39      -4.794   9.621  16.620  1.00 96.21           H  
ATOM   4018 HG22 ILE B  39      -6.430   9.038  16.953  1.00 96.21           H  
ATOM   4019 HG23 ILE B  39      -6.115  10.760  16.939  1.00 96.21           H  
ATOM   4020  CD1 ILE B  39      -6.004  12.414  14.672  1.00 96.21           C  
ATOM   4021 HD11 ILE B  39      -5.545  13.191  14.062  1.00 96.21           H  
ATOM   4022 HD12 ILE B  39      -7.085  12.441  14.539  1.00 96.21           H  
ATOM   4023 HD13 ILE B  39      -5.767  12.609  15.718  1.00 96.21           H  
ATOM   4024  N   MET B  40      -5.710   6.393  15.446  1.00 96.16           N  
ATOM   4025  H   MET B  40      -4.713   6.539  15.523  1.00 96.16           H  
ATOM   4026  CA  MET B  40      -6.259   5.147  15.976  1.00 96.16           C  
ATOM   4027  HA  MET B  40      -7.221   4.937  15.508  1.00 96.16           H  
ATOM   4028  C   MET B  40      -6.527   5.231  17.470  1.00 96.16           C  
ATOM   4029  CB  MET B  40      -5.329   3.976  15.661  1.00 96.16           C  
ATOM   4030  HB2 MET B  40      -5.719   3.089  16.159  1.00 96.16           H  
ATOM   4031  HB3 MET B  40      -4.328   4.177  16.043  1.00 96.16           H  
ATOM   4032  O   MET B  40      -7.592   4.814  17.898  1.00 96.16           O  
ATOM   4033  CG  MET B  40      -5.264   3.717  14.154  1.00 96.16           C  
ATOM   4034  HG2 MET B  40      -4.748   4.549  13.675  1.00 96.16           H  
ATOM   4035  HG3 MET B  40      -6.277   3.668  13.756  1.00 96.16           H  
ATOM   4036  SD  MET B  40      -4.410   2.188  13.714  1.00 96.16           S  
ATOM   4037  CE  MET B  40      -5.589   0.938  14.298  1.00 96.16           C  
ATOM   4038  HE1 MET B  40      -5.674   0.980  15.384  1.00 96.16           H  
ATOM   4039  HE2 MET B  40      -6.567   1.111  13.851  1.00 96.16           H  
ATOM   4040  HE3 MET B  40      -5.233  -0.052  14.013  1.00 96.16           H  
ATOM   4041  N   ASP B  41      -5.598   5.799  18.239  1.00 94.97           N  
ATOM   4042  H   ASP B  41      -4.753   6.168  17.828  1.00 94.97           H  
ATOM   4043  CA  ASP B  41      -5.755   5.935  19.688  1.00 94.97           C  
ATOM   4044  HA  ASP B  41      -6.807   6.122  19.903  1.00 94.97           H  
ATOM   4045  C   ASP B  41      -4.943   7.117  20.231  1.00 94.97           C  
ATOM   4046  CB  ASP B  41      -5.349   4.620  20.374  1.00 94.97           C  
ATOM   4047  HB2 ASP B  41      -4.264   4.520  20.343  1.00 94.97           H  
ATOM   4048  HB3 ASP B  41      -5.780   3.780  19.831  1.00 94.97           H  
ATOM   4049  O   ASP B  41      -3.897   7.470  19.671  1.00 94.97           O  
ATOM   4050  CG  ASP B  41      -5.826   4.530  21.826  1.00 94.97           C  
ATOM   4051  OD1 ASP B  41      -6.767   5.274  22.188  1.00 94.97           O  
ATOM   4052  OD2 ASP B  41      -5.236   3.706  22.554  1.00 94.97           O  
ATOM   4053  N   VAL B  42      -5.430   7.724  21.312  1.00 95.76           N  
ATOM   4054  H   VAL B  42      -6.205   7.269  21.773  1.00 95.76           H  
ATOM   4055  CA  VAL B  42      -4.794   8.846  22.016  1.00 95.76           C  
ATOM   4056  HA  VAL B  42      -3.748   8.910  21.716  1.00 95.76           H  
ATOM   4057  C   VAL B  42      -4.830   8.543  23.510  1.00 95.76           C  
ATOM   4058  CB  VAL B  42      -5.470  10.201  21.703  1.00 95.76           C  
ATOM   4059  HB  VAL B  42      -6.472  10.225  22.131  1.00 95.76           H  
ATOM   4060  O   VAL B  42      -5.758   8.929  24.211  1.00 95.76           O  
ATOM   4061  CG1 VAL B  42      -4.648  11.357  22.297  1.00 95.76           C  
ATOM   4062 HG11 VAL B  42      -3.643  11.365  21.874  1.00 95.76           H  
ATOM   4063 HG12 VAL B  42      -5.150  12.303  22.092  1.00 95.76           H  
ATOM   4064 HG13 VAL B  42      -4.582  11.245  23.380  1.00 95.76           H  
ATOM   4065  CG2 VAL B  42      -5.613  10.449  20.195  1.00 95.76           C  
ATOM   4066 HG21 VAL B  42      -6.027  11.442  20.021  1.00 95.76           H  
ATOM   4067 HG22 VAL B  42      -4.644  10.348  19.705  1.00 95.76           H  
ATOM   4068 HG23 VAL B  42      -6.305   9.721  19.771  1.00 95.76           H  
ATOM   4069  N   ASP B  43      -3.816   7.832  23.992  1.00 93.66           N  
ATOM   4070  H   ASP B  43      -3.059   7.571  23.377  1.00 93.66           H  
ATOM   4071  CA  ASP B  43      -3.776   7.332  25.363  1.00 93.66           C  
ATOM   4072  HA  ASP B  43      -4.795   7.145  25.703  1.00 93.66           H  
ATOM   4073  C   ASP B  43      -3.143   8.363  26.308  1.00 93.66           C  
ATOM   4074  CB  ASP B  43      -3.042   5.985  25.377  1.00 93.66           C  
ATOM   4075  HB2 ASP B  43      -3.552   5.299  24.700  1.00 93.66           H  
ATOM   4076  HB3 ASP B  43      -2.026   6.128  25.009  1.00 93.66           H  
ATOM   4077  O   ASP B  43      -1.922   8.565  26.321  1.00 93.66           O  
ATOM   4078  CG  ASP B  43      -2.974   5.338  26.762  1.00 93.66           C  
ATOM   4079  OD1 ASP B  43      -3.407   5.949  27.765  1.00 93.66           O  
ATOM   4080  OD2 ASP B  43      -2.371   4.250  26.864  1.00 93.66           O  
ATOM   4081  N   GLU B  44      -3.964   9.002  27.145  1.00 93.64           N  
ATOM   4082  H   GLU B  44      -4.959   8.849  27.061  1.00 93.64           H  
ATOM   4083  CA  GLU B  44      -3.492   9.988  28.120  1.00 93.64           C  
ATOM   4084  HA  GLU B  44      -2.798  10.659  27.614  1.00 93.64           H  
ATOM   4085  C   GLU B  44      -2.729   9.361  29.295  1.00 93.64           C  
ATOM   4086  CB  GLU B  44      -4.666  10.832  28.644  1.00 93.64           C  
ATOM   4087  HB2 GLU B  44      -4.248  11.627  29.261  1.00 93.64           H  
ATOM   4088  HB3 GLU B  44      -5.308  10.231  29.287  1.00 93.64           H  
ATOM   4089  O   GLU B  44      -1.945  10.046  29.959  1.00 93.64           O  
ATOM   4090  CG  GLU B  44      -5.479  11.493  27.513  1.00 93.64           C  
ATOM   4091  HG2 GLU B  44      -5.665  12.529  27.799  1.00 93.64           H  
ATOM   4092  HG3 GLU B  44      -4.881  11.502  26.602  1.00 93.64           H  
ATOM   4093  CD  GLU B  44      -6.824  10.826  27.201  1.00 93.64           C  
ATOM   4094  OE1 GLU B  44      -7.736  11.581  26.760  1.00 93.64           O  
ATOM   4095  OE2 GLU B  44      -6.939   9.609  27.465  1.00 93.64           O  
ATOM   4096  N   LYS B  45      -2.929   8.062  29.562  1.00 91.85           N  
ATOM   4097  H   LYS B  45      -3.467   7.524  28.898  1.00 91.85           H  
ATOM   4098  CA  LYS B  45      -2.284   7.351  30.669  1.00 91.85           C  
ATOM   4099  HA  LYS B  45      -2.280   8.022  31.528  1.00 91.85           H  
ATOM   4100  C   LYS B  45      -0.831   7.034  30.348  1.00 91.85           C  
ATOM   4101  CB  LYS B  45      -3.085   6.076  31.000  1.00 91.85           C  
ATOM   4102  HB2 LYS B  45      -4.110   6.354  31.242  1.00 91.85           H  
ATOM   4103  HB3 LYS B  45      -3.118   5.427  30.124  1.00 91.85           H  
ATOM   4104  O   LYS B  45       0.036   7.305  31.180  1.00 91.85           O  
ATOM   4105  CG  LYS B  45      -2.503   5.245  32.150  1.00 91.85           C  
ATOM   4106  HG2 LYS B  45      -1.503   4.899  31.887  1.00 91.85           H  
ATOM   4107  HG3 LYS B  45      -3.136   4.369  32.292  1.00 91.85           H  
ATOM   4108  CD  LYS B  45      -2.448   6.037  33.457  1.00 91.85           C  
ATOM   4109  HD2 LYS B  45      -1.778   6.888  33.337  1.00 91.85           H  
ATOM   4110  HD3 LYS B  45      -3.449   6.394  33.704  1.00 91.85           H  
ATOM   4111  CE  LYS B  45      -1.916   5.140  34.570  1.00 91.85           C  
ATOM   4112  HE2 LYS B  45      -0.949   4.748  34.256  1.00 91.85           H  
ATOM   4113  HE3 LYS B  45      -2.597   4.298  34.696  1.00 91.85           H  
ATOM   4114  NZ  LYS B  45      -1.782   5.908  35.828  1.00 91.85           N  
ATOM   4115  HZ1 LYS B  45      -2.681   6.277  36.103  1.00 91.85           H  
ATOM   4116  HZ2 LYS B  45      -1.148   6.679  35.675  1.00 91.85           H  
ATOM   4117  HZ3 LYS B  45      -1.415   5.318  36.561  1.00 91.85           H  
ATOM   4118  N   ASN B  46      -0.578   6.467  29.169  1.00 91.17           N  
ATOM   4119  H   ASN B  46      -1.367   6.235  28.583  1.00 91.17           H  
ATOM   4120  CA  ASN B  46       0.775   6.135  28.715  1.00 91.17           C  
ATOM   4121  HA  ASN B  46       1.410   5.972  29.585  1.00 91.17           H  
ATOM   4122  C   ASN B  46       1.441   7.271  27.927  1.00 91.17           C  
ATOM   4123  CB  ASN B  46       0.743   4.820  27.926  1.00 91.17           C  
ATOM   4124  HB2 ASN B  46       0.058   4.909  27.083  1.00 91.17           H  
ATOM   4125  HB3 ASN B  46       1.736   4.612  27.527  1.00 91.17           H  
ATOM   4126  O   ASN B  46       2.642   7.203  27.676  1.00 91.17           O  
ATOM   4127  CG  ASN B  46       0.358   3.642  28.802  1.00 91.17           C  
ATOM   4128  ND2 ASN B  46      -0.642   2.888  28.428  1.00 91.17           N  
ATOM   4129 HD21 ASN B  46      -0.901   2.103  29.008  1.00 91.17           H  
ATOM   4130 HD22 ASN B  46      -1.249   3.225  27.694  1.00 91.17           H  
ATOM   4131  OD1 ASN B  46       0.938   3.396  29.849  1.00 91.17           O  
ATOM   4132  N   GLN B  47       0.692   8.323  27.573  1.00 94.59           N  
ATOM   4133  H   GLN B  47      -0.303   8.271  27.737  1.00 94.59           H  
ATOM   4134  CA  GLN B  47       1.166   9.438  26.748  1.00 94.59           C  
ATOM   4135  HA  GLN B  47       0.307  10.084  26.564  1.00 94.59           H  
ATOM   4136  C   GLN B  47       1.617   8.974  25.359  1.00 94.59           C  
ATOM   4137  CB  GLN B  47       2.210  10.276  27.508  1.00 94.59           C  
ATOM   4138  HB2 GLN B  47       2.524  11.110  26.880  1.00 94.59           H  
ATOM   4139  HB3 GLN B  47       3.100   9.688  27.729  1.00 94.59           H  
ATOM   4140  O   GLN B  47       2.700   9.323  24.876  1.00 94.59           O  
ATOM   4141  CG  GLN B  47       1.630  10.835  28.808  1.00 94.59           C  
ATOM   4142  HG2 GLN B  47       0.588  11.107  28.642  1.00 94.59           H  
ATOM   4143  HG3 GLN B  47       1.660  10.074  29.588  1.00 94.59           H  
ATOM   4144  CD  GLN B  47       2.377  12.072  29.284  1.00 94.59           C  
ATOM   4145  NE2 GLN B  47       1.656  13.031  29.823  1.00 94.59           N  
ATOM   4146 HE21 GLN B  47       0.660  12.902  29.927  1.00 94.59           H  
ATOM   4147 HE22 GLN B  47       2.124  13.888  30.080  1.00 94.59           H  
ATOM   4148  OE1 GLN B  47       3.583  12.234  29.159  1.00 94.59           O  
ATOM   4149  N   VAL B  48       0.772   8.157  24.726  1.00 94.47           N  
ATOM   4150  H   VAL B  48      -0.126   7.983  25.154  1.00 94.47           H  
ATOM   4151  CA  VAL B  48       1.040   7.532  23.429  1.00 94.47           C  
ATOM   4152  HA  VAL B  48       1.999   7.893  23.057  1.00 94.47           H  
ATOM   4153  C   VAL B  48      -0.026   7.939  22.420  1.00 94.47           C  
ATOM   4154  CB  VAL B  48       1.161   5.999  23.550  1.00 94.47           C  
ATOM   4155  HB  VAL B  48       0.269   5.600  24.034  1.00 94.47           H  
ATOM   4156  O   VAL B  48      -1.221   7.777  22.648  1.00 94.47           O  
ATOM   4157  CG1 VAL B  48       1.324   5.322  22.181  1.00 94.47           C  
ATOM   4158 HG11 VAL B  48       1.475   4.252  22.320  1.00 94.47           H  
ATOM   4159 HG12 VAL B  48       0.421   5.451  21.585  1.00 94.47           H  
ATOM   4160 HG13 VAL B  48       2.179   5.744  21.652  1.00 94.47           H  
ATOM   4161  CG2 VAL B  48       2.392   5.620  24.385  1.00 94.47           C  
ATOM   4162 HG21 VAL B  48       2.296   6.020  25.394  1.00 94.47           H  
ATOM   4163 HG22 VAL B  48       3.297   6.020  23.928  1.00 94.47           H  
ATOM   4164 HG23 VAL B  48       2.471   4.536  24.458  1.00 94.47           H  
ATOM   4165  N   LEU B  49       0.425   8.437  21.271  1.00 95.39           N  
ATOM   4166  H   LEU B  49       1.425   8.538  21.170  1.00 95.39           H  
ATOM   4167  CA  LEU B  49      -0.398   8.606  20.079  1.00 95.39           C  
ATOM   4168  HA  LEU B  49      -1.451   8.620  20.361  1.00 95.39           H  
ATOM   4169  C   LEU B  49      -0.169   7.415  19.143  1.00 95.39           C  
ATOM   4170  CB  LEU B  49      -0.055   9.955  19.420  1.00 95.39           C  
ATOM   4171  HB2 LEU B  49       1.029  10.033  19.337  1.00 95.39           H  
ATOM   4172  HB3 LEU B  49      -0.403  10.763  20.063  1.00 95.39           H  
ATOM   4173  O   LEU B  49       0.969   7.187  18.717  1.00 95.39           O  
ATOM   4174  CG  LEU B  49      -0.659  10.118  18.013  1.00 95.39           C  
ATOM   4175  HG  LEU B  49      -0.325   9.290  17.389  1.00 95.39           H  
ATOM   4176  CD1 LEU B  49      -2.186  10.165  18.033  1.00 95.39           C  
ATOM   4177 HD11 LEU B  49      -2.567  10.365  17.031  1.00 95.39           H  
ATOM   4178 HD12 LEU B  49      -2.589   9.208  18.363  1.00 95.39           H  
ATOM   4179 HD13 LEU B  49      -2.526  10.944  18.714  1.00 95.39           H  
ATOM   4180  CD2 LEU B  49      -0.180  11.400  17.341  1.00 95.39           C  
ATOM   4181 HD21 LEU B  49       0.905  11.469  17.406  1.00 95.39           H  
ATOM   4182 HD22 LEU B  49      -0.471  11.387  16.290  1.00 95.39           H  
ATOM   4183 HD23 LEU B  49      -0.656  12.250  17.830  1.00 95.39           H  
ATOM   4184  N   THR B  50      -1.251   6.734  18.765  1.00 97.60           N  
ATOM   4185  H   THR B  50      -2.138   6.985  19.179  1.00 97.60           H  
ATOM   4186  CA  THR B  50      -1.249   5.639  17.787  1.00 97.60           C  
ATOM   4187  HA  THR B  50      -0.218   5.331  17.616  1.00 97.60           H  
ATOM   4188  C   THR B  50      -1.853   6.108  16.463  1.00 97.60           C  
ATOM   4189  CB  THR B  50      -1.983   4.401  18.322  1.00 97.60           C  
ATOM   4190  HB  THR B  50      -3.050   4.610  18.400  1.00 97.60           H  
ATOM   4191  O   THR B  50      -2.987   6.593  16.413  1.00 97.60           O  
ATOM   4192  CG2 THR B  50      -1.759   3.185  17.422  1.00 97.60           C  
ATOM   4193 HG21 THR B  50      -0.693   2.965  17.356  1.00 97.60           H  
ATOM   4194 HG22 THR B  50      -2.153   3.368  16.423  1.00 97.60           H  
ATOM   4195 HG23 THR B  50      -2.275   2.324  17.846  1.00 97.60           H  
ATOM   4196  OG1 THR B  50      -1.474   4.053  19.588  1.00 97.60           O  
ATOM   4197  HG1 THR B  50      -2.204   4.041  20.211  1.00 97.60           H  
ATOM   4198  N   THR B  51      -1.111   5.966  15.362  1.00 97.40           N  
ATOM   4199  H   THR B  51      -0.212   5.515  15.455  1.00 97.40           H  
ATOM   4200  CA  THR B  51      -1.525   6.438  14.024  1.00 97.40           C  
ATOM   4201  HA  THR B  51      -2.594   6.647  14.032  1.00 97.40           H  
ATOM   4202  C   THR B  51      -1.296   5.391  12.942  1.00 97.40           C  
ATOM   4203  CB  THR B  51      -0.808   7.737  13.617  1.00 97.40           C  
ATOM   4204  HB  THR B  51      -1.041   7.953  12.574  1.00 97.40           H  
ATOM   4205  O   THR B  51      -0.303   4.673  12.977  1.00 97.40           O  
ATOM   4206  CG2 THR B  51      -1.268   8.935  14.441  1.00 97.40           C  
ATOM   4207 HG21 THR B  51      -2.318   9.138  14.230  1.00 97.40           H  
ATOM   4208 HG22 THR B  51      -1.158   8.715  15.503  1.00 97.40           H  
ATOM   4209 HG23 THR B  51      -0.673   9.810  14.182  1.00 97.40           H  
ATOM   4210  OG1 THR B  51       0.592   7.636  13.749  1.00 97.40           O  
ATOM   4211  HG1 THR B  51       0.778   7.113  14.532  1.00 97.40           H  
ATOM   4212  N   ASN B  52      -2.188   5.340  11.949  1.00 97.05           N  
ATOM   4213  H   ASN B  52      -2.978   5.968  11.981  1.00 97.05           H  
ATOM   4214  CA  ASN B  52      -1.978   4.582  10.714  1.00 97.05           C  
ATOM   4215  HA  ASN B  52      -1.242   3.797  10.883  1.00 97.05           H  
ATOM   4216  C   ASN B  52      -1.431   5.528   9.638  1.00 97.05           C  
ATOM   4217  CB  ASN B  52      -3.294   3.906  10.294  1.00 97.05           C  
ATOM   4218  HB2 ASN B  52      -4.030   4.662  10.019  1.00 97.05           H  
ATOM   4219  HB3 ASN B  52      -3.686   3.340  11.140  1.00 97.05           H  
ATOM   4220  O   ASN B  52      -2.135   6.452   9.204  1.00 97.05           O  
ATOM   4221  CG  ASN B  52      -3.129   2.945   9.124  1.00 97.05           C  
ATOM   4222  ND2 ASN B  52      -4.121   2.119   8.885  1.00 97.05           N  
ATOM   4223 HD21 ASN B  52      -4.921   2.087   9.500  1.00 97.05           H  
ATOM   4224 HD22 ASN B  52      -3.967   1.372   8.222  1.00 97.05           H  
ATOM   4225  OD1 ASN B  52      -2.138   2.933   8.412  1.00 97.05           O  
ATOM   4226  N   ILE B  53      -0.175   5.322   9.241  1.00 97.39           N  
ATOM   4227  H   ILE B  53       0.306   4.501   9.579  1.00 97.39           H  
ATOM   4228  CA  ILE B  53       0.538   6.194   8.305  1.00 97.39           C  
ATOM   4229  HA  ILE B  53      -0.201   6.775   7.753  1.00 97.39           H  
ATOM   4230  C   ILE B  53       1.320   5.391   7.267  1.00 97.39           C  
ATOM   4231  CB  ILE B  53       1.473   7.192   9.028  1.00 97.39           C  
ATOM   4232  HB  ILE B  53       2.021   7.704   8.237  1.00 97.39           H  
ATOM   4233  O   ILE B  53       1.835   4.307   7.542  1.00 97.39           O  
ATOM   4234  CG1 ILE B  53       2.478   6.495   9.964  1.00 97.39           C  
ATOM   4235 HG12 ILE B  53       2.911   5.652   9.426  1.00 97.39           H  
ATOM   4236 HG13 ILE B  53       1.929   6.109  10.823  1.00 97.39           H  
ATOM   4237  CG2 ILE B  53       0.679   8.245   9.815  1.00 97.39           C  
ATOM   4238 HG21 ILE B  53       1.344   8.952  10.311  1.00 97.39           H  
ATOM   4239 HG22 ILE B  53       0.059   7.763  10.570  1.00 97.39           H  
ATOM   4240 HG23 ILE B  53       0.054   8.809   9.123  1.00 97.39           H  
ATOM   4241  CD1 ILE B  53       3.655   7.331  10.494  1.00 97.39           C  
ATOM   4242 HD11 ILE B  53       3.335   8.318  10.828  1.00 97.39           H  
ATOM   4243 HD12 ILE B  53       4.423   7.414   9.725  1.00 97.39           H  
ATOM   4244 HD13 ILE B  53       4.106   6.831  11.351  1.00 97.39           H  
ATOM   4245  N   TRP B  54       1.440   5.949   6.064  1.00 96.92           N  
ATOM   4246  H   TRP B  54       0.956   6.820   5.900  1.00 96.92           H  
ATOM   4247  CA  TRP B  54       2.305   5.430   5.005  1.00 96.92           C  
ATOM   4248  HA  TRP B  54       2.746   4.480   5.306  1.00 96.92           H  
ATOM   4249  C   TRP B  54       3.447   6.406   4.762  1.00 96.92           C  
ATOM   4250  CB  TRP B  54       1.503   5.186   3.725  1.00 96.92           C  
ATOM   4251  HB2 TRP B  54       1.051   6.127   3.410  1.00 96.92           H  
ATOM   4252  HB3 TRP B  54       2.202   4.884   2.944  1.00 96.92           H  
ATOM   4253  O   TRP B  54       3.219   7.542   4.332  1.00 96.92           O  
ATOM   4254  CG  TRP B  54       0.420   4.153   3.775  1.00 96.92           C  
ATOM   4255  CD1 TRP B  54       0.041   3.405   4.839  1.00 96.92           C  
ATOM   4256  HD1 TRP B  54       0.466   3.440   5.831  1.00 96.92           H  
ATOM   4257  CD2 TRP B  54      -0.438   3.725   2.680  1.00 96.92           C  
ATOM   4258  CE2 TRP B  54      -1.270   2.671   3.147  1.00 96.92           C  
ATOM   4259  CE3 TRP B  54      -0.578   4.096   1.327  1.00 96.92           C  
ATOM   4260  HE3 TRP B  54       0.061   4.877   0.942  1.00 96.92           H  
ATOM   4261  NE1 TRP B  54      -0.953   2.529   4.475  1.00 96.92           N  
ATOM   4262  HE1 TRP B  54      -1.396   1.895   5.124  1.00 96.92           H  
ATOM   4263  CH2 TRP B  54      -2.294   2.393   0.975  1.00 96.92           C  
ATOM   4264  HH2 TRP B  54      -2.960   1.857   0.315  1.00 96.92           H  
ATOM   4265  CZ2 TRP B  54      -2.165   2.004   2.313  1.00 96.92           C  
ATOM   4266  HZ2 TRP B  54      -2.704   1.155   2.706  1.00 96.92           H  
ATOM   4267  CZ3 TRP B  54      -1.503   3.444   0.488  1.00 96.92           C  
ATOM   4268  HZ3 TRP B  54      -1.578   3.712  -0.556  1.00 96.92           H  
ATOM   4269  N   LEU B  55       4.675   5.973   5.035  1.00 97.76           N  
ATOM   4270  H   LEU B  55       4.806   5.018   5.334  1.00 97.76           H  
ATOM   4271  CA  LEU B  55       5.861   6.768   4.732  1.00 97.76           C  
ATOM   4272  HA  LEU B  55       5.686   7.801   5.033  1.00 97.76           H  
ATOM   4273  C   LEU B  55       6.105   6.773   3.221  1.00 97.76           C  
ATOM   4274  CB  LEU B  55       7.070   6.215   5.501  1.00 97.76           C  
ATOM   4275  HB2 LEU B  55       7.184   5.175   5.195  1.00 97.76           H  
ATOM   4276  HB3 LEU B  55       7.968   6.757   5.204  1.00 97.76           H  
ATOM   4277  O   LEU B  55       5.743   5.834   2.515  1.00 97.76           O  
ATOM   4278  CG  LEU B  55       6.937   6.261   7.034  1.00 97.76           C  
ATOM   4279  HG  LEU B  55       5.985   5.826   7.339  1.00 97.76           H  
ATOM   4280  CD1 LEU B  55       8.067   5.473   7.698  1.00 97.76           C  
ATOM   4281 HD11 LEU B  55       9.041   5.821   7.352  1.00 97.76           H  
ATOM   4282 HD12 LEU B  55       8.011   5.586   8.780  1.00 97.76           H  
ATOM   4283 HD13 LEU B  55       7.959   4.414   7.464  1.00 97.76           H  
ATOM   4284  CD2 LEU B  55       7.023   7.688   7.565  1.00 97.76           C  
ATOM   4285 HD21 LEU B  55       8.069   7.992   7.593  1.00 97.76           H  
ATOM   4286 HD22 LEU B  55       6.463   8.379   6.935  1.00 97.76           H  
ATOM   4287 HD23 LEU B  55       6.624   7.715   8.579  1.00 97.76           H  
ATOM   4288  N   GLN B  56       6.719   7.839   2.719  1.00 97.15           N  
ATOM   4289  H   GLN B  56       6.929   8.612   3.334  1.00 97.15           H  
ATOM   4290  CA  GLN B  56       7.078   7.970   1.310  1.00 97.15           C  
ATOM   4291  HA  GLN B  56       6.991   7.007   0.807  1.00 97.15           H  
ATOM   4292  C   GLN B  56       8.525   8.431   1.214  1.00 97.15           C  
ATOM   4293  CB  GLN B  56       6.145   8.969   0.611  1.00 97.15           C  
ATOM   4294  HB2 GLN B  56       6.243   9.938   1.100  1.00 97.15           H  
ATOM   4295  HB3 GLN B  56       6.459   9.070  -0.428  1.00 97.15           H  
ATOM   4296  O   GLN B  56       8.853   9.539   1.638  1.00 97.15           O  
ATOM   4297  CG  GLN B  56       4.669   8.553   0.651  1.00 97.15           C  
ATOM   4298  HG2 GLN B  56       4.353   8.435   1.687  1.00 97.15           H  
ATOM   4299  HG3 GLN B  56       4.543   7.596   0.144  1.00 97.15           H  
ATOM   4300  CD  GLN B  56       3.756   9.583  -0.004  1.00 97.15           C  
ATOM   4301  NE2 GLN B  56       2.507   9.632   0.403  1.00 97.15           N  
ATOM   4302 HE21 GLN B  56       1.946  10.386   0.035  1.00 97.15           H  
ATOM   4303 HE22 GLN B  56       2.218   9.059   1.183  1.00 97.15           H  
ATOM   4304  OE1 GLN B  56       4.125  10.341  -0.890  1.00 97.15           O  
ATOM   4305  N   MET B  57       9.379   7.583   0.648  1.00 98.15           N  
ATOM   4306  H   MET B  57       9.043   6.674   0.363  1.00 98.15           H  
ATOM   4307  CA  MET B  57      10.794   7.865   0.432  1.00 98.15           C  
ATOM   4308  HA  MET B  57      11.025   8.875   0.773  1.00 98.15           H  
ATOM   4309  C   MET B  57      11.112   7.769  -1.058  1.00 98.15           C  
ATOM   4310  CB  MET B  57      11.660   6.896   1.244  1.00 98.15           C  
ATOM   4311  HB2 MET B  57      11.435   5.878   0.925  1.00 98.15           H  
ATOM   4312  HB3 MET B  57      12.712   7.102   1.049  1.00 98.15           H  
ATOM   4313  O   MET B  57      10.663   6.843  -1.740  1.00 98.15           O  
ATOM   4314  CG  MET B  57      11.411   6.990   2.750  1.00 98.15           C  
ATOM   4315  HG2 MET B  57      10.348   6.848   2.948  1.00 98.15           H  
ATOM   4316  HG3 MET B  57      11.707   7.981   3.095  1.00 98.15           H  
ATOM   4317  SD  MET B  57      12.324   5.751   3.699  1.00 98.15           S  
ATOM   4318  CE  MET B  57      11.399   5.789   5.258  1.00 98.15           C  
ATOM   4319  HE1 MET B  57      11.426   6.795   5.677  1.00 98.15           H  
ATOM   4320  HE2 MET B  57      11.854   5.098   5.967  1.00 98.15           H  
ATOM   4321  HE3 MET B  57      10.365   5.491   5.081  1.00 98.15           H  
ATOM   4322  N   SER B  58      11.895   8.718  -1.568  1.00 98.17           N  
ATOM   4323  H   SER B  58      12.181   9.485  -0.977  1.00 98.17           H  
ATOM   4324  CA  SER B  58      12.401   8.676  -2.939  1.00 98.17           C  
ATOM   4325  HA  SER B  58      12.419   7.634  -3.258  1.00 98.17           H  
ATOM   4326  C   SER B  58      13.828   9.203  -3.008  1.00 98.17           C  
ATOM   4327  CB  SER B  58      11.463   9.448  -3.867  1.00 98.17           C  
ATOM   4328  HB2 SER B  58      10.447   9.081  -3.721  1.00 98.17           H  
ATOM   4329  HB3 SER B  58      11.491  10.509  -3.618  1.00 98.17           H  
ATOM   4330  O   SER B  58      14.146  10.227  -2.406  1.00 98.17           O  
ATOM   4331  OG  SER B  58      11.819   9.274  -5.225  1.00 98.17           O  
ATOM   4332  HG  SER B  58      12.033   8.351  -5.376  1.00 98.17           H  
ATOM   4333  N   TRP B  59      14.682   8.483  -3.728  1.00 98.52           N  
ATOM   4334  H   TRP B  59      14.329   7.691  -4.245  1.00 98.52           H  
ATOM   4335  CA  TRP B  59      16.104   8.777  -3.911  1.00 98.52           C  
ATOM   4336  HA  TRP B  59      16.268   9.855  -3.887  1.00 98.52           H  
ATOM   4337  C   TRP B  59      16.561   8.257  -5.274  1.00 98.52           C  
ATOM   4338  CB  TRP B  59      16.922   8.141  -2.777  1.00 98.52           C  
ATOM   4339  HB2 TRP B  59      16.498   8.485  -1.834  1.00 98.52           H  
ATOM   4340  HB3 TRP B  59      17.945   8.514  -2.824  1.00 98.52           H  
ATOM   4341  O   TRP B  59      15.784   7.620  -5.989  1.00 98.52           O  
ATOM   4342  CG  TRP B  59      16.964   6.643  -2.733  1.00 98.52           C  
ATOM   4343  CD1 TRP B  59      17.927   5.850  -3.261  1.00 98.52           C  
ATOM   4344  HD1 TRP B  59      18.800   6.198  -3.793  1.00 98.52           H  
ATOM   4345  CD2 TRP B  59      16.021   5.741  -2.082  1.00 98.52           C  
ATOM   4346  CE2 TRP B  59      16.479   4.401  -2.258  1.00 98.52           C  
ATOM   4347  CE3 TRP B  59      14.837   5.929  -1.338  1.00 98.52           C  
ATOM   4348  HE3 TRP B  59      14.483   6.934  -1.160  1.00 98.52           H  
ATOM   4349  NE1 TRP B  59      17.646   4.525  -2.980  1.00 98.52           N  
ATOM   4350  HE1 TRP B  59      18.264   3.762  -3.216  1.00 98.52           H  
ATOM   4351  CH2 TRP B  59      14.611   3.518  -1.000  1.00 98.52           C  
ATOM   4352  HH2 TRP B  59      14.087   2.680  -0.565  1.00 98.52           H  
ATOM   4353  CZ2 TRP B  59      15.790   3.299  -1.732  1.00 98.52           C  
ATOM   4354  HZ2 TRP B  59      16.185   2.302  -1.861  1.00 98.52           H  
ATOM   4355  CZ3 TRP B  59      14.141   4.829  -0.803  1.00 98.52           C  
ATOM   4356  HZ3 TRP B  59      13.254   4.996  -0.211  1.00 98.52           H  
ATOM   4357  N   THR B  60      17.818   8.508  -5.626  1.00 98.61           N  
ATOM   4358  H   THR B  60      18.416   9.016  -4.990  1.00 98.61           H  
ATOM   4359  CA  THR B  60      18.408   8.032  -6.880  1.00 98.61           C  
ATOM   4360  HA  THR B  60      17.668   7.466  -7.444  1.00 98.61           H  
ATOM   4361  C   THR B  60      19.578   7.110  -6.583  1.00 98.61           C  
ATOM   4362  CB  THR B  60      18.846   9.206  -7.761  1.00 98.61           C  
ATOM   4363  HB  THR B  60      19.638   9.764  -7.261  1.00 98.61           H  
ATOM   4364  O   THR B  60      20.493   7.487  -5.861  1.00 98.61           O  
ATOM   4365  CG2 THR B  60      19.333   8.754  -9.137  1.00 98.61           C  
ATOM   4366 HG21 THR B  60      19.632   9.621  -9.727  1.00 98.61           H  
ATOM   4367 HG22 THR B  60      20.195   8.095  -9.033  1.00 98.61           H  
ATOM   4368 HG23 THR B  60      18.539   8.217  -9.656  1.00 98.61           H  
ATOM   4369  OG1 THR B  60      17.746  10.063  -7.982  1.00 98.61           O  
ATOM   4370  HG1 THR B  60      18.007  10.719  -8.632  1.00 98.61           H  
ATOM   4371  N   ASP B  61      19.555   5.913  -7.152  1.00 98.70           N  
ATOM   4372  H   ASP B  61      18.762   5.663  -7.725  1.00 98.70           H  
ATOM   4373  CA  ASP B  61      20.634   4.940  -7.081  1.00 98.70           C  
ATOM   4374  HA  ASP B  61      21.263   5.158  -6.217  1.00 98.70           H  
ATOM   4375  C   ASP B  61      21.498   5.023  -8.347  1.00 98.70           C  
ATOM   4376  CB  ASP B  61      20.011   3.559  -6.873  1.00 98.70           C  
ATOM   4377  HB2 ASP B  61      19.314   3.619  -6.037  1.00 98.70           H  
ATOM   4378  HB3 ASP B  61      19.451   3.272  -7.763  1.00 98.70           H  
ATOM   4379  O   ASP B  61      21.008   4.862  -9.471  1.00 98.70           O  
ATOM   4380  CG  ASP B  61      21.050   2.492  -6.560  1.00 98.70           C  
ATOM   4381  OD1 ASP B  61      22.082   2.431  -7.259  1.00 98.70           O  
ATOM   4382  OD2 ASP B  61      20.796   1.723  -5.615  1.00 98.70           O  
ATOM   4383  N   HIS B  62      22.791   5.307  -8.180  1.00 97.77           N  
ATOM   4384  H   HIS B  62      23.148   5.440  -7.245  1.00 97.77           H  
ATOM   4385  CA  HIS B  62      23.716   5.405  -9.307  1.00 97.77           C  
ATOM   4386  HA  HIS B  62      23.311   6.126 -10.017  1.00 97.77           H  
ATOM   4387  C   HIS B  62      23.897   4.074 -10.061  1.00 97.77           C  
ATOM   4388  CB  HIS B  62      25.064   5.938  -8.804  1.00 97.77           C  
ATOM   4389  HB2 HIS B  62      24.916   6.910  -8.335  1.00 97.77           H  
ATOM   4390  HB3 HIS B  62      25.458   5.255  -8.051  1.00 97.77           H  
ATOM   4391  O   HIS B  62      24.076   4.086 -11.279  1.00 97.77           O  
ATOM   4392  CG  HIS B  62      26.077   6.079  -9.912  1.00 97.77           C  
ATOM   4393  CD2 HIS B  62      27.279   5.431 -10.007  1.00 97.77           C  
ATOM   4394  HD2 HIS B  62      27.693   4.752  -9.275  1.00 97.77           H  
ATOM   4395  ND1 HIS B  62      25.920   6.814 -11.066  1.00 97.77           N  
ATOM   4396  HD1 HIS B  62      25.084   7.309 -11.340  1.00 97.77           H  
ATOM   4397  CE1 HIS B  62      27.000   6.612 -11.837  1.00 97.77           C  
ATOM   4398  HE1 HIS B  62      27.146   7.024 -12.824  1.00 97.77           H  
ATOM   4399  NE2 HIS B  62      27.864   5.790 -11.229  1.00 97.77           N  
ATOM   4400  N   TYR B  63      23.818   2.942  -9.364  1.00 97.75           N  
ATOM   4401  H   TYR B  63      23.517   2.982  -8.401  1.00 97.75           H  
ATOM   4402  CA  TYR B  63      24.159   1.621  -9.887  1.00 97.75           C  
ATOM   4403  HA  TYR B  63      24.905   1.737 -10.673  1.00 97.75           H  
ATOM   4404  C   TYR B  63      22.968   0.888 -10.518  1.00 97.75           C  
ATOM   4405  CB  TYR B  63      24.787   0.803  -8.752  1.00 97.75           C  
ATOM   4406  HB2 TYR B  63      24.037   0.651  -7.975  1.00 97.75           H  
ATOM   4407  HB3 TYR B  63      25.064  -0.178  -9.138  1.00 97.75           H  
ATOM   4408  O   TYR B  63      23.162   0.005 -11.353  1.00 97.75           O  
ATOM   4409  CG  TYR B  63      26.023   1.435  -8.137  1.00 97.75           C  
ATOM   4410  CD1 TYR B  63      27.161   1.662  -8.937  1.00 97.75           C  
ATOM   4411  HD1 TYR B  63      27.145   1.407  -9.986  1.00 97.75           H  
ATOM   4412  CD2 TYR B  63      26.048   1.774  -6.769  1.00 97.75           C  
ATOM   4413  HD2 TYR B  63      25.182   1.596  -6.148  1.00 97.75           H  
ATOM   4414  CE1 TYR B  63      28.330   2.201  -8.366  1.00 97.75           C  
ATOM   4415  HE1 TYR B  63      29.218   2.359  -8.959  1.00 97.75           H  
ATOM   4416  CE2 TYR B  63      27.226   2.292  -6.193  1.00 97.75           C  
ATOM   4417  HE2 TYR B  63      27.280   2.501  -5.135  1.00 97.75           H  
ATOM   4418  OH  TYR B  63      29.541   2.911  -6.437  1.00 97.75           O  
ATOM   4419  HH  TYR B  63      29.553   2.739  -5.492  1.00 97.75           H  
ATOM   4420  CZ  TYR B  63      28.374   2.491  -6.987  1.00 97.75           C  
ATOM   4421  N   LEU B  64      21.730   1.267 -10.184  1.00 98.51           N  
ATOM   4422  H   LEU B  64      21.646   1.954  -9.448  1.00 98.51           H  
ATOM   4423  CA  LEU B  64      20.510   0.643 -10.718  1.00 98.51           C  
ATOM   4424  HA  LEU B  64      20.776  -0.363 -11.043  1.00 98.51           H  
ATOM   4425  C   LEU B  64      19.971   1.337 -11.981  1.00 98.51           C  
ATOM   4426  CB  LEU B  64      19.453   0.476  -9.614  1.00 98.51           C  
ATOM   4427  HB2 LEU B  64      19.150   1.466  -9.275  1.00 98.51           H  
ATOM   4428  HB3 LEU B  64      18.584  -0.019 -10.047  1.00 98.51           H  
ATOM   4429  O   LEU B  64      18.787   1.662 -12.073  1.00 98.51           O  
ATOM   4430  CG  LEU B  64      19.911  -0.349  -8.400  1.00 98.51           C  
ATOM   4431  HG  LEU B  64      20.770   0.141  -7.941  1.00 98.51           H  
ATOM   4432  CD1 LEU B  64      18.781  -0.412  -7.375  1.00 98.51           C  
ATOM   4433 HD11 LEU B  64      19.167  -0.854  -6.456  1.00 98.51           H  
ATOM   4434 HD12 LEU B  64      18.442   0.596  -7.138  1.00 98.51           H  
ATOM   4435 HD13 LEU B  64      17.954  -1.013  -7.754  1.00 98.51           H  
ATOM   4436  CD2 LEU B  64      20.300  -1.783  -8.769  1.00 98.51           C  
ATOM   4437 HD21 LEU B  64      19.482  -2.275  -9.296  1.00 98.51           H  
ATOM   4438 HD22 LEU B  64      21.198  -1.779  -9.387  1.00 98.51           H  
ATOM   4439 HD23 LEU B  64      20.530  -2.339  -7.860  1.00 98.51           H  
ATOM   4440  N   GLN B  65      20.836   1.561 -12.972  1.00 98.23           N  
ATOM   4441  H   GLN B  65      21.782   1.230 -12.848  1.00 98.23           H  
ATOM   4442  CA  GLN B  65      20.485   2.216 -14.240  1.00 98.23           C  
ATOM   4443  HA  GLN B  65      19.452   2.561 -14.193  1.00 98.23           H  
ATOM   4444  C   GLN B  65      20.582   1.251 -15.427  1.00 98.23           C  
ATOM   4445  CB  GLN B  65      21.367   3.450 -14.469  1.00 98.23           C  
ATOM   4446  HB2 GLN B  65      21.084   3.903 -15.419  1.00 98.23           H  
ATOM   4447  HB3 GLN B  65      22.413   3.148 -14.525  1.00 98.23           H  
ATOM   4448  O   GLN B  65      21.434   0.365 -15.455  1.00 98.23           O  
ATOM   4449  CG  GLN B  65      21.200   4.488 -13.352  1.00 98.23           C  
ATOM   4450  HG2 GLN B  65      21.553   4.068 -12.411  1.00 98.23           H  
ATOM   4451  HG3 GLN B  65      20.143   4.730 -13.237  1.00 98.23           H  
ATOM   4452  CD  GLN B  65      21.953   5.784 -13.622  1.00 98.23           C  
ATOM   4453  NE2 GLN B  65      22.318   6.501 -12.585  1.00 98.23           N  
ATOM   4454 HE21 GLN B  65      22.151   6.123 -11.663  1.00 98.23           H  
ATOM   4455 HE22 GLN B  65      22.792   7.371 -12.778  1.00 98.23           H  
ATOM   4456  OE1 GLN B  65      22.178   6.209 -14.746  1.00 98.23           O  
ATOM   4457  N   TRP B  66      19.724   1.425 -16.438  1.00 97.92           N  
ATOM   4458  H   TRP B  66      19.050   2.175 -16.382  1.00 97.92           H  
ATOM   4459  CA  TRP B  66      19.782   0.624 -17.668  1.00 97.92           C  
ATOM   4460  HA  TRP B  66      20.831   0.434 -17.895  1.00 97.92           H  
ATOM   4461  C   TRP B  66      19.171   1.337 -18.874  1.00 97.92           C  
ATOM   4462  CB  TRP B  66      19.094  -0.735 -17.468  1.00 97.92           C  
ATOM   4463  HB2 TRP B  66      19.301  -1.365 -18.333  1.00 97.92           H  
ATOM   4464  HB3 TRP B  66      19.547  -1.227 -16.607  1.00 97.92           H  
ATOM   4465  O   TRP B  66      18.353   2.251 -18.756  1.00 97.92           O  
ATOM   4466  CG  TRP B  66      17.611  -0.689 -17.261  1.00 97.92           C  
ATOM   4467  CD1 TRP B  66      16.661  -0.878 -18.208  1.00 97.92           C  
ATOM   4468  HD1 TRP B  66      16.862  -1.099 -19.246  1.00 97.92           H  
ATOM   4469  CD2 TRP B  66      16.892  -0.471 -16.012  1.00 97.92           C  
ATOM   4470  CE2 TRP B  66      15.493  -0.531 -16.284  1.00 97.92           C  
ATOM   4471  CE3 TRP B  66      17.280  -0.241 -14.675  1.00 97.92           C  
ATOM   4472  HE3 TRP B  66      18.329  -0.191 -14.421  1.00 97.92           H  
ATOM   4473  NE1 TRP B  66      15.407  -0.792 -17.634  1.00 97.92           N  
ATOM   4474  HE1 TRP B  66      14.547  -1.012 -18.117  1.00 97.92           H  
ATOM   4475  CH2 TRP B  66      14.949  -0.138 -13.964  1.00 97.92           C  
ATOM   4476  HH2 TRP B  66      14.227  -0.002 -13.172  1.00 97.92           H  
ATOM   4477  CZ2 TRP B  66      14.528  -0.372 -15.282  1.00 97.92           C  
ATOM   4478  HZ2 TRP B  66      13.477  -0.436 -15.526  1.00 97.92           H  
ATOM   4479  CZ3 TRP B  66      16.319  -0.070 -13.663  1.00 97.92           C  
ATOM   4480  HZ3 TRP B  66      16.642   0.130 -12.652  1.00 97.92           H  
ATOM   4481  N   ASN B  67      19.534   0.877 -20.072  1.00 97.06           N  
ATOM   4482  H   ASN B  67      20.192   0.111 -20.118  1.00 97.06           H  
ATOM   4483  CA  ASN B  67      18.969   1.382 -21.316  1.00 97.06           C  
ATOM   4484  HA  ASN B  67      18.735   2.439 -21.189  1.00 97.06           H  
ATOM   4485  C   ASN B  67      17.668   0.645 -21.670  1.00 97.06           C  
ATOM   4486  CB  ASN B  67      20.031   1.278 -22.419  1.00 97.06           C  
ATOM   4487  HB2 ASN B  67      20.261   0.232 -22.620  1.00 97.06           H  
ATOM   4488  HB3 ASN B  67      20.944   1.765 -22.077  1.00 97.06           H  
ATOM   4489  O   ASN B  67      17.688  -0.528 -22.036  1.00 97.06           O  
ATOM   4490  CG  ASN B  67      19.606   1.940 -23.719  1.00 97.06           C  
ATOM   4491  ND2 ASN B  67      20.540   2.145 -24.614  1.00 97.06           N  
ATOM   4492 HD21 ASN B  67      21.481   1.824 -24.435  1.00 97.06           H  
ATOM   4493 HD22 ASN B  67      20.275   2.592 -25.480  1.00 97.06           H  
ATOM   4494  OD1 ASN B  67      18.451   2.278 -23.956  1.00 97.06           O  
ATOM   4495  N   VAL B  68      16.533   1.348 -21.643  1.00 96.22           N  
ATOM   4496  H   VAL B  68      16.580   2.294 -21.291  1.00 96.22           H  
ATOM   4497  CA  VAL B  68      15.210   0.789 -21.992  1.00 96.22           C  
ATOM   4498  HA  VAL B  68      14.983  -0.020 -21.298  1.00 96.22           H  
ATOM   4499  C   VAL B  68      15.174   0.185 -23.404  1.00 96.22           C  
ATOM   4500  CB  VAL B  68      14.118   1.871 -21.852  1.00 96.22           C  
ATOM   4501  HB  VAL B  68      14.342   2.692 -22.534  1.00 96.22           H  
ATOM   4502  O   VAL B  68      14.425  -0.758 -23.644  1.00 96.22           O  
ATOM   4503  CG1 VAL B  68      12.707   1.352 -22.169  1.00 96.22           C  
ATOM   4504 HG11 VAL B  68      11.971   2.128 -21.960  1.00 96.22           H  
ATOM   4505 HG12 VAL B  68      12.634   1.087 -23.224  1.00 96.22           H  
ATOM   4506 HG13 VAL B  68      12.496   0.470 -21.564  1.00 96.22           H  
ATOM   4507  CG2 VAL B  68      14.076   2.428 -20.424  1.00 96.22           C  
ATOM   4508 HG21 VAL B  68      13.897   1.620 -19.714  1.00 96.22           H  
ATOM   4509 HG22 VAL B  68      13.288   3.174 -20.326  1.00 96.22           H  
ATOM   4510 HG23 VAL B  68      15.020   2.913 -20.175  1.00 96.22           H  
ATOM   4511  N   SER B  69      15.991   0.687 -24.335  1.00 96.41           N  
ATOM   4512  H   SER B  69      16.650   1.404 -24.068  1.00 96.41           H  
ATOM   4513  CA  SER B  69      16.052   0.162 -25.708  1.00 96.41           C  
ATOM   4514  HA  SER B  69      15.035   0.020 -26.075  1.00 96.41           H  
ATOM   4515  C   SER B  69      16.757  -1.197 -25.793  1.00 96.41           C  
ATOM   4516  CB  SER B  69      16.754   1.150 -26.646  1.00 96.41           C  
ATOM   4517  HB2 SER B  69      17.821   1.168 -26.425  1.00 96.41           H  
ATOM   4518  HB3 SER B  69      16.618   0.817 -27.675  1.00 96.41           H  
ATOM   4519  O   SER B  69      16.453  -1.977 -26.688  1.00 96.41           O  
ATOM   4520  OG  SER B  69      16.229   2.458 -26.506  1.00 96.41           O  
ATOM   4521  HG  SER B  69      16.701   2.879 -25.784  1.00 96.41           H  
ATOM   4522  N   GLU B  70      17.678  -1.493 -24.866  1.00 96.20           N  
ATOM   4523  H   GLU B  70      17.834  -0.842 -24.110  1.00 96.20           H  
ATOM   4524  CA  GLU B  70      18.368  -2.793 -24.781  1.00 96.20           C  
ATOM   4525  HA  GLU B  70      18.536  -3.172 -25.789  1.00 96.20           H  
ATOM   4526  C   GLU B  70      17.531  -3.846 -24.036  1.00 96.20           C  
ATOM   4527  CB  GLU B  70      19.735  -2.607 -24.101  1.00 96.20           C  
ATOM   4528  HB2 GLU B  70      19.585  -2.432 -23.036  1.00 96.20           H  
ATOM   4529  HB3 GLU B  70      20.229  -1.735 -24.530  1.00 96.20           H  
ATOM   4530  O   GLU B  70      17.703  -5.047 -24.245  1.00 96.20           O  
ATOM   4531  CG  GLU B  70      20.644  -3.834 -24.306  1.00 96.20           C  
ATOM   4532  HG2 GLU B  70      20.900  -3.909 -25.363  1.00 96.20           H  
ATOM   4533  HG3 GLU B  70      20.108  -4.742 -24.031  1.00 96.20           H  
ATOM   4534  CD  GLU B  70      21.926  -3.803 -23.473  1.00 96.20           C  
ATOM   4535  OE1 GLU B  70      22.417  -4.926 -23.175  1.00 96.20           O  
ATOM   4536  OE2 GLU B  70      22.386  -2.691 -23.133  1.00 96.20           O  
ATOM   4537  N   TYR B  71      16.574  -3.401 -23.218  1.00 96.80           N  
ATOM   4538  H   TYR B  71      16.493  -2.402 -23.092  1.00 96.80           H  
ATOM   4539  CA  TYR B  71      15.645  -4.260 -22.482  1.00 96.80           C  
ATOM   4540  HA  TYR B  71      15.805  -5.298 -22.774  1.00 96.80           H  
ATOM   4541  C   TYR B  71      14.182  -3.925 -22.833  1.00 96.80           C  
ATOM   4542  CB  TYR B  71      15.958  -4.157 -20.979  1.00 96.80           C  
ATOM   4543  HB2 TYR B  71      15.283  -4.816 -20.434  1.00 96.80           H  
ATOM   4544  HB3 TYR B  71      15.767  -3.138 -20.642  1.00 96.80           H  
ATOM   4545  O   TYR B  71      13.446  -3.416 -21.975  1.00 96.80           O  
ATOM   4546  CG  TYR B  71      17.387  -4.529 -20.625  1.00 96.80           C  
ATOM   4547  CD1 TYR B  71      17.729  -5.872 -20.381  1.00 96.80           C  
ATOM   4548  HD1 TYR B  71      16.968  -6.638 -20.393  1.00 96.80           H  
ATOM   4549  CD2 TYR B  71      18.386  -3.537 -20.567  1.00 96.80           C  
ATOM   4550  HD2 TYR B  71      18.130  -2.505 -20.757  1.00 96.80           H  
ATOM   4551  CE1 TYR B  71      19.059  -6.217 -20.090  1.00 96.80           C  
ATOM   4552  HE1 TYR B  71      19.324  -7.239 -19.864  1.00 96.80           H  
ATOM   4553  CE2 TYR B  71      19.726  -3.882 -20.309  1.00 96.80           C  
ATOM   4554  HE2 TYR B  71      20.497  -3.126 -20.314  1.00 96.80           H  
ATOM   4555  OH  TYR B  71      21.350  -5.601 -19.862  1.00 96.80           O  
ATOM   4556  HH  TYR B  71      21.955  -4.859 -19.942  1.00 96.80           H  
ATOM   4557  CZ  TYR B  71      20.063  -5.230 -20.074  1.00 96.80           C  
ATOM   4558  N   PRO B  72      13.733  -4.178 -24.084  1.00 94.64           N  
ATOM   4559  CA  PRO B  72      12.381  -3.851 -24.524  1.00 94.64           C  
ATOM   4560  HA  PRO B  72      12.308  -2.765 -24.594  1.00 94.64           H  
ATOM   4561  C   PRO B  72      11.304  -4.384 -23.571  1.00 94.64           C  
ATOM   4562  CB  PRO B  72      12.234  -4.453 -25.926  1.00 94.64           C  
ATOM   4563  HB2 PRO B  72      11.586  -3.848 -26.560  1.00 94.64           H  
ATOM   4564  HB3 PRO B  72      11.859  -5.474 -25.862  1.00 94.64           H  
ATOM   4565  O   PRO B  72      11.269  -5.567 -23.242  1.00 94.64           O  
ATOM   4566  CG  PRO B  72      13.664  -4.485 -26.450  1.00 94.64           C  
ATOM   4567  HG2 PRO B  72      13.807  -5.261 -27.202  1.00 94.64           H  
ATOM   4568  HG3 PRO B  72      13.933  -3.507 -26.848  1.00 94.64           H  
ATOM   4569  CD  PRO B  72      14.480  -4.764 -25.193  1.00 94.64           C  
ATOM   4570  HD2 PRO B  72      14.584  -5.838 -25.039  1.00 94.64           H  
ATOM   4571  HD3 PRO B  72      15.460  -4.304 -25.328  1.00 94.64           H  
ATOM   4572  N   GLY B  73      10.412  -3.495 -23.131  1.00 92.97           N  
ATOM   4573  H   GLY B  73      10.528  -2.537 -23.429  1.00 92.97           H  
ATOM   4574  CA  GLY B  73       9.318  -3.816 -22.205  1.00 92.97           C  
ATOM   4575  HA2 GLY B  73       9.019  -4.853 -22.354  1.00 92.97           H  
ATOM   4576  HA3 GLY B  73       8.457  -3.188 -22.433  1.00 92.97           H  
ATOM   4577  C   GLY B  73       9.654  -3.660 -20.719  1.00 92.97           C  
ATOM   4578  O   GLY B  73       8.743  -3.496 -19.910  1.00 92.97           O  
ATOM   4579  N   VAL B  74      10.934  -3.607 -20.333  1.00 96.42           N  
ATOM   4580  H   VAL B  74      11.659  -3.712 -21.028  1.00 96.42           H  
ATOM   4581  CA  VAL B  74      11.342  -3.584 -18.918  1.00 96.42           C  
ATOM   4582  HA  VAL B  74      10.519  -3.991 -18.331  1.00 96.42           H  
ATOM   4583  C   VAL B  74      11.574  -2.153 -18.431  1.00 96.42           C  
ATOM   4584  CB  VAL B  74      12.541  -4.510 -18.642  1.00 96.42           C  
ATOM   4585  HB  VAL B  74      13.464  -4.056 -19.005  1.00 96.42           H  
ATOM   4586  O   VAL B  74      12.690  -1.635 -18.409  1.00 96.42           O  
ATOM   4587  CG1 VAL B  74      12.651  -4.752 -17.130  1.00 96.42           C  
ATOM   4588 HG11 VAL B  74      13.428  -5.491 -16.938  1.00 96.42           H  
ATOM   4589 HG12 VAL B  74      12.918  -3.827 -16.619  1.00 96.42           H  
ATOM   4590 HG13 VAL B  74      11.709  -5.128 -16.731  1.00 96.42           H  
ATOM   4591  CG2 VAL B  74      12.376  -5.875 -19.321  1.00 96.42           C  
ATOM   4592 HG21 VAL B  74      12.422  -5.768 -20.404  1.00 96.42           H  
ATOM   4593 HG22 VAL B  74      13.185  -6.541 -19.020  1.00 96.42           H  
ATOM   4594 HG23 VAL B  74      11.419  -6.319 -19.050  1.00 96.42           H  
ATOM   4595  N   LYS B  75      10.480  -1.484 -18.054  1.00 95.94           N  
ATOM   4596  H   LYS B  75       9.595  -1.957 -18.176  1.00 95.94           H  
ATOM   4597  CA  LYS B  75      10.505  -0.090 -17.569  1.00 95.94           C  
ATOM   4598  HA  LYS B  75      11.304   0.451 -18.074  1.00 95.94           H  
ATOM   4599  C   LYS B  75      10.806   0.041 -16.078  1.00 95.94           C  
ATOM   4600  CB  LYS B  75       9.170   0.596 -17.878  1.00 95.94           C  
ATOM   4601  HB2 LYS B  75       9.176   1.592 -17.434  1.00 95.94           H  
ATOM   4602  HB3 LYS B  75       8.361   0.025 -17.423  1.00 95.94           H  
ATOM   4603  O   LYS B  75      11.264   1.098 -15.649  1.00 95.94           O  
ATOM   4604  CG  LYS B  75       8.920   0.736 -19.384  1.00 95.94           C  
ATOM   4605  HG2 LYS B  75       9.713   1.340 -19.825  1.00 95.94           H  
ATOM   4606  HG3 LYS B  75       8.917  -0.247 -19.854  1.00 95.94           H  
ATOM   4607  CD  LYS B  75       7.559   1.404 -19.619  1.00 95.94           C  
ATOM   4608  HD2 LYS B  75       7.537   2.387 -19.148  1.00 95.94           H  
ATOM   4609  HD3 LYS B  75       6.789   0.790 -19.152  1.00 95.94           H  
ATOM   4610  CE  LYS B  75       7.231   1.524 -21.110  1.00 95.94           C  
ATOM   4611  HE2 LYS B  75       7.378   0.550 -21.577  1.00 95.94           H  
ATOM   4612  HE3 LYS B  75       6.175   1.778 -21.206  1.00 95.94           H  
ATOM   4613  NZ  LYS B  75       8.061   2.557 -21.779  1.00 95.94           N  
ATOM   4614  HZ1 LYS B  75       7.833   2.616 -22.761  1.00 95.94           H  
ATOM   4615  HZ2 LYS B  75       9.039   2.319 -21.695  1.00 95.94           H  
ATOM   4616  HZ3 LYS B  75       7.917   3.460 -21.350  1.00 95.94           H  
ATOM   4617  N   THR B  76      10.514  -0.997 -15.298  1.00 97.29           N  
ATOM   4618  H   THR B  76      10.175  -1.850 -15.719  1.00 97.29           H  
ATOM   4619  CA  THR B  76      10.722  -1.009 -13.849  1.00 97.29           C  
ATOM   4620  HA  THR B  76      11.525  -0.308 -13.620  1.00 97.29           H  
ATOM   4621  C   THR B  76      11.167  -2.374 -13.352  1.00 97.29           C  
ATOM   4622  CB  THR B  76       9.474  -0.579 -13.058  1.00 97.29           C  
ATOM   4623  HB  THR B  76       9.707  -0.660 -11.996  1.00 97.29           H  
ATOM   4624  O   THR B  76      10.769  -3.406 -13.897  1.00 97.29           O  
ATOM   4625  CG2 THR B  76       9.053   0.863 -13.339  1.00 97.29           C  
ATOM   4626 HG21 THR B  76       9.904   1.523 -13.166  1.00 97.29           H  
ATOM   4627 HG22 THR B  76       8.255   1.153 -12.655  1.00 97.29           H  
ATOM   4628 HG23 THR B  76       8.714   0.977 -14.368  1.00 97.29           H  
ATOM   4629  OG1 THR B  76       8.336  -1.375 -13.341  1.00 97.29           O  
ATOM   4630  HG1 THR B  76       7.632  -0.743 -13.504  1.00 97.29           H  
ATOM   4631  N   VAL B  77      11.946  -2.363 -12.276  1.00 97.77           N  
ATOM   4632  H   VAL B  77      12.213  -1.468 -11.891  1.00 97.77           H  
ATOM   4633  CA  VAL B  77      12.310  -3.544 -11.487  1.00 97.77           C  
ATOM   4634  HA  VAL B  77      11.738  -4.402 -11.841  1.00 97.77           H  
ATOM   4635  C   VAL B  77      11.920  -3.319 -10.031  1.00 97.77           C  
ATOM   4636  CB  VAL B  77      13.800  -3.913 -11.626  1.00 97.77           C  
ATOM   4637  HB  VAL B  77      13.994  -4.785 -11.001  1.00 97.77           H  
ATOM   4638  O   VAL B  77      11.710  -2.185  -9.599  1.00 97.77           O  
ATOM   4639  CG1 VAL B  77      14.134  -4.298 -13.071  1.00 97.77           C  
ATOM   4640 HG11 VAL B  77      13.468  -5.091 -13.408  1.00 97.77           H  
ATOM   4641 HG12 VAL B  77      15.161  -4.658 -13.118  1.00 97.77           H  
ATOM   4642 HG13 VAL B  77      14.035  -3.433 -13.727  1.00 97.77           H  
ATOM   4643  CG2 VAL B  77      14.735  -2.792 -11.171  1.00 97.77           C  
ATOM   4644 HG21 VAL B  77      14.573  -2.577 -10.115  1.00 97.77           H  
ATOM   4645 HG22 VAL B  77      14.569  -1.888 -11.757  1.00 97.77           H  
ATOM   4646 HG23 VAL B  77      15.770  -3.104 -11.305  1.00 97.77           H  
ATOM   4647  N   ARG B  78      11.760  -4.411  -9.288  1.00 98.24           N  
ATOM   4648  H   ARG B  78      11.983  -5.302  -9.709  1.00 98.24           H  
ATOM   4649  CA  ARG B  78      11.398  -4.402  -7.866  1.00 98.24           C  
ATOM   4650  HA  ARG B  78      11.460  -3.386  -7.478  1.00 98.24           H  
ATOM   4651  C   ARG B  78      12.392  -5.254  -7.097  1.00 98.24           C  
ATOM   4652  CB  ARG B  78       9.968  -4.925  -7.673  1.00 98.24           C  
ATOM   4653  HB2 ARG B  78       9.906  -5.913  -8.129  1.00 98.24           H  
ATOM   4654  HB3 ARG B  78       9.761  -5.035  -6.608  1.00 98.24           H  
ATOM   4655  O   ARG B  78      12.679  -6.367  -7.547  1.00 98.24           O  
ATOM   4656  CG  ARG B  78       8.910  -3.995  -8.284  1.00 98.24           C  
ATOM   4657  HG2 ARG B  78       9.299  -3.519  -9.184  1.00 98.24           H  
ATOM   4658  HG3 ARG B  78       8.649  -3.215  -7.568  1.00 98.24           H  
ATOM   4659  CD  ARG B  78       7.666  -4.800  -8.667  1.00 98.24           C  
ATOM   4660  HD2 ARG B  78       7.958  -5.661  -9.269  1.00 98.24           H  
ATOM   4661  HD3 ARG B  78       7.196  -5.178  -7.759  1.00 98.24           H  
ATOM   4662  NE  ARG B  78       6.706  -3.978  -9.421  1.00 98.24           N  
ATOM   4663  HE  ARG B  78       5.916  -3.653  -8.883  1.00 98.24           H  
ATOM   4664  NH1 ARG B  78       7.725  -4.096 -11.474  1.00 98.24           N  
ATOM   4665 HH11 ARG B  78       7.921  -3.635 -12.351  1.00 98.24           H  
ATOM   4666 HH12 ARG B  78       8.394  -4.738 -11.074  1.00 98.24           H  
ATOM   4667  NH2 ARG B  78       5.960  -2.788 -11.221  1.00 98.24           N  
ATOM   4668 HH21 ARG B  78       6.082  -2.498 -12.181  1.00 98.24           H  
ATOM   4669 HH22 ARG B  78       5.316  -2.306 -10.610  1.00 98.24           H  
ATOM   4670  CZ  ARG B  78       6.789  -3.634 -10.692  1.00 98.24           C  
ATOM   4671  N   PHE B  79      12.867  -4.744  -5.967  1.00 98.11           N  
ATOM   4672  H   PHE B  79      12.581  -3.814  -5.696  1.00 98.11           H  
ATOM   4673  CA  PHE B  79      13.788  -5.447  -5.077  1.00 98.11           C  
ATOM   4674  HA  PHE B  79      13.978  -6.440  -5.485  1.00 98.11           H  
ATOM   4675  C   PHE B  79      13.192  -5.573  -3.669  1.00 98.11           C  
ATOM   4676  CB  PHE B  79      15.145  -4.744  -5.051  1.00 98.11           C  
ATOM   4677  HB2 PHE B  79      15.000  -3.689  -4.817  1.00 98.11           H  
ATOM   4678  HB3 PHE B  79      15.751  -5.176  -4.254  1.00 98.11           H  
ATOM   4679  O   PHE B  79      12.657  -4.584  -3.158  1.00 98.11           O  
ATOM   4680  CG  PHE B  79      15.904  -4.891  -6.354  1.00 98.11           C  
ATOM   4681  CD1 PHE B  79      16.558  -6.102  -6.649  1.00 98.11           C  
ATOM   4682  HD1 PHE B  79      16.542  -6.917  -5.941  1.00 98.11           H  
ATOM   4683  CD2 PHE B  79      15.959  -3.825  -7.271  1.00 98.11           C  
ATOM   4684  HD2 PHE B  79      15.479  -2.886  -7.038  1.00 98.11           H  
ATOM   4685  CE1 PHE B  79      17.267  -6.245  -7.854  1.00 98.11           C  
ATOM   4686  HE1 PHE B  79      17.792  -7.166  -8.057  1.00 98.11           H  
ATOM   4687  CE2 PHE B  79      16.682  -3.964  -8.469  1.00 98.11           C  
ATOM   4688  HE2 PHE B  79      16.775  -3.124  -9.141  1.00 98.11           H  
ATOM   4689  CZ  PHE B  79      17.332  -5.175  -8.764  1.00 98.11           C  
ATOM   4690  HZ  PHE B  79      17.913  -5.269  -9.669  1.00 98.11           H  
ATOM   4691  N   PRO B  80      13.252  -6.764  -3.050  1.00 96.97           N  
ATOM   4692  CA  PRO B  80      12.879  -6.953  -1.655  1.00 96.97           C  
ATOM   4693  HA  PRO B  80      11.878  -6.553  -1.490  1.00 96.97           H  
ATOM   4694  C   PRO B  80      13.839  -6.261  -0.691  1.00 96.97           C  
ATOM   4695  CB  PRO B  80      12.870  -8.468  -1.413  1.00 96.97           C  
ATOM   4696  HB2 PRO B  80      12.021  -8.770  -0.799  1.00 96.97           H  
ATOM   4697  HB3 PRO B  80      13.804  -8.781  -0.948  1.00 96.97           H  
ATOM   4698  O   PRO B  80      14.905  -5.772  -1.076  1.00 96.97           O  
ATOM   4699  CG  PRO B  80      12.790  -9.066  -2.811  1.00 96.97           C  
ATOM   4700  HG2 PRO B  80      11.750  -9.101  -3.138  1.00 96.97           H  
ATOM   4701  HG3 PRO B  80      13.245 -10.055  -2.847  1.00 96.97           H  
ATOM   4702  CD  PRO B  80      13.559  -8.052  -3.649  1.00 96.97           C  
ATOM   4703  HD2 PRO B  80      14.630  -8.241  -3.582  1.00 96.97           H  
ATOM   4704  HD3 PRO B  80      13.220  -8.114  -4.683  1.00 96.97           H  
ATOM   4705  N   ASP B  81      13.465  -6.289   0.585  1.00 95.63           N  
ATOM   4706  H   ASP B  81      12.590  -6.729   0.832  1.00 95.63           H  
ATOM   4707  CA  ASP B  81      14.344  -5.878   1.670  1.00 95.63           C  
ATOM   4708  HA  ASP B  81      14.550  -4.816   1.533  1.00 95.63           H  
ATOM   4709  C   ASP B  81      15.693  -6.621   1.649  1.00 95.63           C  
ATOM   4710  CB  ASP B  81      13.622  -6.067   3.009  1.00 95.63           C  
ATOM   4711  HB2 ASP B  81      12.655  -5.567   2.966  1.00 95.63           H  
ATOM   4712  HB3 ASP B  81      13.457  -7.130   3.186  1.00 95.63           H  
ATOM   4713  O   ASP B  81      15.787  -7.782   1.245  1.00 95.63           O  
ATOM   4714  CG  ASP B  81      14.431  -5.465   4.153  1.00 95.63           C  
ATOM   4715  OD1 ASP B  81      15.068  -4.420   3.895  1.00 95.63           O  
ATOM   4716  OD2 ASP B  81      14.386  -6.002   5.268  1.00 95.63           O  
ATOM   4717  N   GLY B  82      16.750  -5.919   2.054  1.00 93.88           N  
ATOM   4718  H   GLY B  82      16.561  -5.035   2.503  1.00 93.88           H  
ATOM   4719  CA  GLY B  82      18.109  -6.450   2.161  1.00 93.88           C  
ATOM   4720  HA2 GLY B  82      18.710  -5.745   2.736  1.00 93.88           H  
ATOM   4721  HA3 GLY B  82      18.070  -7.387   2.716  1.00 93.88           H  
ATOM   4722  C   GLY B  82      18.848  -6.724   0.845  1.00 93.88           C  
ATOM   4723  O   GLY B  82      20.050  -6.969   0.894  1.00 93.88           O  
ATOM   4724  N   GLN B  83      18.196  -6.677  -0.326  1.00 97.31           N  
ATOM   4725  H   GLN B  83      17.197  -6.532  -0.314  1.00 97.31           H  
ATOM   4726  CA  GLN B  83      18.894  -6.867  -1.611  1.00 97.31           C  
ATOM   4727  HA  GLN B  83      19.715  -7.570  -1.468  1.00 97.31           H  
ATOM   4728  C   GLN B  83      19.536  -5.592  -2.156  1.00 97.31           C  
ATOM   4729  CB  GLN B  83      17.961  -7.447  -2.677  1.00 97.31           C  
ATOM   4730  HB2 GLN B  83      18.491  -7.405  -3.628  1.00 97.31           H  
ATOM   4731  HB3 GLN B  83      17.057  -6.844  -2.762  1.00 97.31           H  
ATOM   4732  O   GLN B  83      20.536  -5.671  -2.866  1.00 97.31           O  
ATOM   4733  CG  GLN B  83      17.593  -8.905  -2.376  1.00 97.31           C  
ATOM   4734  HG2 GLN B  83      18.462  -9.426  -1.974  1.00 97.31           H  
ATOM   4735  HG3 GLN B  83      16.807  -8.922  -1.621  1.00 97.31           H  
ATOM   4736  CD  GLN B  83      17.135  -9.674  -3.611  1.00 97.31           C  
ATOM   4737  NE2 GLN B  83      16.436 -10.772  -3.429  1.00 97.31           N  
ATOM   4738 HE21 GLN B  83      16.186 -11.286  -4.262  1.00 97.31           H  
ATOM   4739 HE22 GLN B  83      16.221 -11.079  -2.491  1.00 97.31           H  
ATOM   4740  OE1 GLN B  83      17.393  -9.337  -4.756  1.00 97.31           O  
ATOM   4741  N   ILE B  84      18.961  -4.433  -1.836  1.00 97.87           N  
ATOM   4742  H   ILE B  84      18.188  -4.442  -1.186  1.00 97.87           H  
ATOM   4743  CA  ILE B  84      19.492  -3.125  -2.221  1.00 97.87           C  
ATOM   4744  HA  ILE B  84      20.523  -3.266  -2.544  1.00 97.87           H  
ATOM   4745  C   ILE B  84      19.539  -2.191  -1.015  1.00 97.87           C  
ATOM   4746  CB  ILE B  84      18.724  -2.500  -3.406  1.00 97.87           C  
ATOM   4747  HB  ILE B  84      19.247  -1.580  -3.670  1.00 97.87           H  
ATOM   4748  O   ILE B  84      18.911  -2.461   0.013  1.00 97.87           O  
ATOM   4749  CG1 ILE B  84      17.275  -2.120  -3.035  1.00 97.87           C  
ATOM   4750 HG12 ILE B  84      16.670  -3.017  -2.906  1.00 97.87           H  
ATOM   4751 HG13 ILE B  84      17.268  -1.567  -2.095  1.00 97.87           H  
ATOM   4752  CG2 ILE B  84      18.784  -3.418  -4.640  1.00 97.87           C  
ATOM   4753 HG21 ILE B  84      18.379  -2.909  -5.515  1.00 97.87           H  
ATOM   4754 HG22 ILE B  84      18.220  -4.334  -4.467  1.00 97.87           H  
ATOM   4755 HG23 ILE B  84      19.822  -3.675  -4.851  1.00 97.87           H  
ATOM   4756  CD1 ILE B  84      16.641  -1.210  -4.089  1.00 97.87           C  
ATOM   4757 HD11 ILE B  84      16.424  -1.767  -5.001  1.00 97.87           H  
ATOM   4758 HD12 ILE B  84      17.309  -0.380  -4.320  1.00 97.87           H  
ATOM   4759 HD13 ILE B  84      15.715  -0.799  -3.686  1.00 97.87           H  
ATOM   4760  N   TRP B  85      20.264  -1.084  -1.151  1.00 95.46           N  
ATOM   4761  H   TRP B  85      20.712  -0.880  -2.033  1.00 95.46           H  
ATOM   4762  CA  TRP B  85      20.366  -0.093  -0.090  1.00 95.46           C  
ATOM   4763  HA  TRP B  85      20.641  -0.608   0.831  1.00 95.46           H  
ATOM   4764  C   TRP B  85      19.025   0.620   0.147  1.00 95.46           C  
ATOM   4765  CB  TRP B  85      21.493   0.887  -0.418  1.00 95.46           C  
ATOM   4766  HB2 TRP B  85      21.251   1.414  -1.341  1.00 95.46           H  
ATOM   4767  HB3 TRP B  85      22.410   0.325  -0.592  1.00 95.46           H  
ATOM   4768  O   TRP B  85      18.302   0.971  -0.792  1.00 95.46           O  
ATOM   4769  CG  TRP B  85      21.758   1.897   0.654  1.00 95.46           C  
ATOM   4770  CD1 TRP B  85      22.659   1.767   1.653  1.00 95.46           C  
ATOM   4771  HD1 TRP B  85      23.303   0.911   1.786  1.00 95.46           H  
ATOM   4772  CD2 TRP B  85      21.127   3.195   0.849  1.00 95.46           C  
ATOM   4773  CE2 TRP B  85      21.718   3.813   1.991  1.00 95.46           C  
ATOM   4774  CE3 TRP B  85      20.121   3.913   0.166  1.00 95.46           C  
ATOM   4775  HE3 TRP B  85      19.651   3.464  -0.696  1.00 95.46           H  
ATOM   4776  NE1 TRP B  85      22.634   2.894   2.452  1.00 95.46           N  
ATOM   4777  HE1 TRP B  85      23.218   3.011   3.268  1.00 95.46           H  
ATOM   4778  CH2 TRP B  85      20.379   5.799   1.691  1.00 95.46           C  
ATOM   4779  HH2 TRP B  85      20.119   6.806   1.982  1.00 95.46           H  
ATOM   4780  CZ2 TRP B  85      21.355   5.097   2.415  1.00 95.46           C  
ATOM   4781  HZ2 TRP B  85      21.833   5.539   3.277  1.00 95.46           H  
ATOM   4782  CZ3 TRP B  85      19.750   5.205   0.582  1.00 95.46           C  
ATOM   4783  HZ3 TRP B  85      18.995   5.749   0.033  1.00 95.46           H  
ATOM   4784  N   LYS B  86      18.714   0.876   1.419  1.00 98.40           N  
ATOM   4785  H   LYS B  86      19.386   0.603   2.122  1.00 98.40           H  
ATOM   4786  CA  LYS B  86      17.617   1.743   1.863  1.00 98.40           C  
ATOM   4787  HA  LYS B  86      17.270   2.336   1.016  1.00 98.40           H  
ATOM   4788  C   LYS B  86      18.143   2.691   2.940  1.00 98.40           C  
ATOM   4789  CB  LYS B  86      16.452   0.915   2.422  1.00 98.40           C  
ATOM   4790  HB2 LYS B  86      15.729   1.594   2.876  1.00 98.40           H  
ATOM   4791  HB3 LYS B  86      16.840   0.262   3.203  1.00 98.40           H  
ATOM   4792  O   LYS B  86      18.981   2.271   3.738  1.00 98.40           O  
ATOM   4793  CG  LYS B  86      15.733   0.084   1.347  1.00 98.40           C  
ATOM   4794  HG2 LYS B  86      16.413  -0.662   0.934  1.00 98.40           H  
ATOM   4795  HG3 LYS B  86      15.417   0.747   0.542  1.00 98.40           H  
ATOM   4796  CD  LYS B  86      14.495  -0.620   1.918  1.00 98.40           C  
ATOM   4797  HD2 LYS B  86      13.957  -1.106   1.105  1.00 98.40           H  
ATOM   4798  HD3 LYS B  86      13.840   0.126   2.370  1.00 98.40           H  
ATOM   4799  CE  LYS B  86      14.888  -1.671   2.956  1.00 98.40           C  
ATOM   4800  HE2 LYS B  86      15.442  -2.468   2.461  1.00 98.40           H  
ATOM   4801  HE3 LYS B  86      15.554  -1.231   3.699  1.00 98.40           H  
ATOM   4802  NZ  LYS B  86      13.709  -2.242   3.644  1.00 98.40           N  
ATOM   4803  HZ1 LYS B  86      13.024  -2.592   2.989  1.00 98.40           H  
ATOM   4804  HZ2 LYS B  86      14.046  -3.041   4.160  1.00 98.40           H  
ATOM   4805  HZ3 LYS B  86      13.289  -1.603   4.304  1.00 98.40           H  
ATOM   4806  N   PRO B  87      17.645   3.934   3.006  1.00 97.20           N  
ATOM   4807  CA  PRO B  87      18.042   4.844   4.067  1.00 97.20           C  
ATOM   4808  HA  PRO B  87      19.128   4.900   4.130  1.00 97.20           H  
ATOM   4809  C   PRO B  87      17.490   4.360   5.415  1.00 97.20           C  
ATOM   4810  CB  PRO B  87      17.484   6.200   3.638  1.00 97.20           C  
ATOM   4811  HB2 PRO B  87      18.168   6.684   2.941  1.00 97.20           H  
ATOM   4812  HB3 PRO B  87      17.319   6.864   4.487  1.00 97.20           H  
ATOM   4813  O   PRO B  87      16.376   3.842   5.498  1.00 97.20           O  
ATOM   4814  CG  PRO B  87      16.205   5.826   2.887  1.00 97.20           C  
ATOM   4815  HG2 PRO B  87      15.908   6.598   2.177  1.00 97.20           H  
ATOM   4816  HG3 PRO B  87      15.404   5.625   3.598  1.00 97.20           H  
ATOM   4817  CD  PRO B  87      16.603   4.530   2.176  1.00 97.20           C  
ATOM   4818  HD2 PRO B  87      15.738   3.874   2.086  1.00 97.20           H  
ATOM   4819  HD3 PRO B  87      17.006   4.756   1.189  1.00 97.20           H  
ATOM   4820  N   ASP B  88      18.245   4.585   6.482  1.00 95.12           N  
ATOM   4821  H   ASP B  88      19.101   5.110   6.378  1.00 95.12           H  
ATOM   4822  CA  ASP B  88      17.910   4.229   7.865  1.00 95.12           C  
ATOM   4823  HA  ASP B  88      17.355   3.291   7.855  1.00 95.12           H  
ATOM   4824  C   ASP B  88      16.997   5.282   8.524  1.00 95.12           C  
ATOM   4825  CB  ASP B  88      19.213   3.986   8.651  1.00 95.12           C  
ATOM   4826  HB2 ASP B  88      18.959   3.624   9.648  1.00 95.12           H  
ATOM   4827  HB3 ASP B  88      19.790   3.209   8.151  1.00 95.12           H  
ATOM   4828  O   ASP B  88      17.269   5.776   9.619  1.00 95.12           O  
ATOM   4829  CG  ASP B  88      20.080   5.242   8.783  1.00 95.12           C  
ATOM   4830  OD1 ASP B  88      19.855   6.220   8.033  1.00 95.12           O  
ATOM   4831  OD2 ASP B  88      20.994   5.255   9.634  1.00 95.12           O  
ATOM   4832  N   ILE B  89      15.917   5.664   7.832  1.00 96.80           N  
ATOM   4833  H   ILE B  89      15.722   5.168   6.974  1.00 96.80           H  
ATOM   4834  CA  ILE B  89      14.940   6.632   8.345  1.00 96.80           C  
ATOM   4835  HA  ILE B  89      15.477   7.345   8.971  1.00 96.80           H  
ATOM   4836  C   ILE B  89      13.921   5.933   9.227  1.00 96.80           C  
ATOM   4837  CB  ILE B  89      14.231   7.430   7.230  1.00 96.80           C  
ATOM   4838  HB  ILE B  89      13.640   6.733   6.636  1.00 96.80           H  
ATOM   4839  O   ILE B  89      13.183   5.065   8.765  1.00 96.80           O  
ATOM   4840  CG1 ILE B  89      15.215   8.112   6.270  1.00 96.80           C  
ATOM   4841 HG12 ILE B  89      15.714   7.325   5.705  1.00 96.80           H  
ATOM   4842 HG13 ILE B  89      14.667   8.727   5.556  1.00 96.80           H  
ATOM   4843  CG2 ILE B  89      13.269   8.480   7.824  1.00 96.80           C  
ATOM   4844 HG21 ILE B  89      12.852   9.099   7.029  1.00 96.80           H  
ATOM   4845 HG22 ILE B  89      13.794   9.114   8.539  1.00 96.80           H  
ATOM   4846 HG23 ILE B  89      12.443   7.983   8.331  1.00 96.80           H  
ATOM   4847  CD1 ILE B  89      16.275   8.972   6.965  1.00 96.80           C  
ATOM   4848 HD11 ILE B  89      16.946   9.395   6.217  1.00 96.80           H  
ATOM   4849 HD12 ILE B  89      15.805   9.776   7.531  1.00 96.80           H  
ATOM   4850 HD13 ILE B  89      16.885   8.354   7.623  1.00 96.80           H  
ATOM   4851  N   LEU B  90      13.818   6.388  10.471  1.00 95.61           N  
ATOM   4852  H   LEU B  90      14.483   7.085  10.776  1.00 95.61           H  
ATOM   4853  CA  LEU B  90      12.869   5.866  11.446  1.00 95.61           C  
ATOM   4854  HA  LEU B  90      11.990   5.518  10.905  1.00 95.61           H  
ATOM   4855  C   LEU B  90      12.381   6.941  12.420  1.00 95.61           C  
ATOM   4856  CB  LEU B  90      13.463   4.636  12.156  1.00 95.61           C  
ATOM   4857  HB2 LEU B  90      13.774   3.914  11.400  1.00 95.61           H  
ATOM   4858  HB3 LEU B  90      12.660   4.163  12.721  1.00 95.61           H  
ATOM   4859  O   LEU B  90      12.858   8.079  12.427  1.00 95.61           O  
ATOM   4860  CG  LEU B  90      14.638   4.884  13.118  1.00 95.61           C  
ATOM   4861  HG  LEU B  90      14.370   5.638  13.858  1.00 95.61           H  
ATOM   4862  CD1 LEU B  90      14.931   3.572  13.836  1.00 95.61           C  
ATOM   4863 HD11 LEU B  90      14.060   3.272  14.417  1.00 95.61           H  
ATOM   4864 HD12 LEU B  90      15.147   2.791  13.107  1.00 95.61           H  
ATOM   4865 HD13 LEU B  90      15.801   3.682  14.482  1.00 95.61           H  
ATOM   4866  CD2 LEU B  90      15.933   5.285  12.428  1.00 95.61           C  
ATOM   4867 HD21 LEU B  90      16.163   4.586  11.624  1.00 95.61           H  
ATOM   4868 HD22 LEU B  90      15.874   6.300  12.034  1.00 95.61           H  
ATOM   4869 HD23 LEU B  90      16.740   5.258  13.161  1.00 95.61           H  
ATOM   4870  N   LEU B  91      11.377   6.581  13.219  1.00 95.13           N  
ATOM   4871  H   LEU B  91      11.084   5.614  13.200  1.00 95.13           H  
ATOM   4872  CA  LEU B  91      10.739   7.460  14.192  1.00 95.13           C  
ATOM   4873  HA  LEU B  91      10.687   8.464  13.770  1.00 95.13           H  
ATOM   4874  C   LEU B  91      11.556   7.512  15.493  1.00 95.13           C  
ATOM   4875  CB  LEU B  91       9.308   6.945  14.422  1.00 95.13           C  
ATOM   4876  HB2 LEU B  91       9.370   5.937  14.831  1.00 95.13           H  
ATOM   4877  HB3 LEU B  91       8.787   6.885  13.467  1.00 95.13           H  
ATOM   4878  O   LEU B  91      11.630   6.535  16.229  1.00 95.13           O  
ATOM   4879  CG  LEU B  91       8.485   7.816  15.383  1.00 95.13           C  
ATOM   4880  HG  LEU B  91       9.037   7.970  16.310  1.00 95.13           H  
ATOM   4881  CD1 LEU B  91       8.138   9.176  14.778  1.00 95.13           C  
ATOM   4882 HD11 LEU B  91       7.502   9.723  15.474  1.00 95.13           H  
ATOM   4883 HD12 LEU B  91       9.050   9.750  14.609  1.00 95.13           H  
ATOM   4884 HD13 LEU B  91       7.615   9.041  13.832  1.00 95.13           H  
ATOM   4885  CD2 LEU B  91       7.176   7.113  15.720  1.00 95.13           C  
ATOM   4886 HD21 LEU B  91       6.526   7.068  14.846  1.00 95.13           H  
ATOM   4887 HD22 LEU B  91       7.375   6.101  16.074  1.00 95.13           H  
ATOM   4888 HD23 LEU B  91       6.683   7.659  16.525  1.00 95.13           H  
ATOM   4889  N   TYR B  92      12.124   8.673  15.818  1.00 91.80           N  
ATOM   4890  H   TYR B  92      12.007   9.451  15.184  1.00 91.80           H  
ATOM   4891  CA  TYR B  92      12.992   8.844  16.991  1.00 91.80           C  
ATOM   4892  HA  TYR B  92      13.772   8.083  16.984  1.00 91.80           H  
ATOM   4893  C   TYR B  92      12.242   8.704  18.313  1.00 91.80           C  
ATOM   4894  CB  TYR B  92      13.638  10.235  16.948  1.00 91.80           C  
ATOM   4895  HB2 TYR B  92      12.925  10.964  16.561  1.00 91.80           H  
ATOM   4896  HB3 TYR B  92      13.869  10.529  17.971  1.00 91.80           H  
ATOM   4897  O   TYR B  92      12.786   8.209  19.293  1.00 91.80           O  
ATOM   4898  CG  TYR B  92      14.921  10.325  16.154  1.00 91.80           C  
ATOM   4899  CD1 TYR B  92      15.086   9.611  14.949  1.00 91.80           C  
ATOM   4900  HD1 TYR B  92      14.303   8.989  14.542  1.00 91.80           H  
ATOM   4901  CD2 TYR B  92      15.975  11.113  16.659  1.00 91.80           C  
ATOM   4902  HD2 TYR B  92      15.862  11.623  17.604  1.00 91.80           H  
ATOM   4903  CE1 TYR B  92      16.305   9.678  14.259  1.00 91.80           C  
ATOM   4904  HE1 TYR B  92      16.459   9.116  13.350  1.00 91.80           H  
ATOM   4905  CE2 TYR B  92      17.194  11.188  15.965  1.00 91.80           C  
ATOM   4906  HE2 TYR B  92      18.022  11.764  16.351  1.00 91.80           H  
ATOM   4907  OH  TYR B  92      18.512  10.527  14.085  1.00 91.80           O  
ATOM   4908  HH  TYR B  92      19.249  10.956  14.526  1.00 91.80           H  
ATOM   4909  CZ  TYR B  92      17.353  10.465  14.766  1.00 91.80           C  
ATOM   4910  N   ASN B  93      11.002   9.187  18.353  1.00 94.20           N  
ATOM   4911  H   ASN B  93      10.611   9.568  17.504  1.00 94.20           H  
ATOM   4912  CA  ASN B  93      10.141   9.139  19.528  1.00 94.20           C  
ATOM   4913  HA  ASN B  93      10.759   8.936  20.403  1.00 94.20           H  
ATOM   4914  C   ASN B  93       9.152   7.967  19.465  1.00 94.20           C  
ATOM   4915  CB  ASN B  93       9.496  10.518  19.746  1.00 94.20           C  
ATOM   4916  HB2 ASN B  93      10.279  11.271  19.844  1.00 94.20           H  
ATOM   4917  HB3 ASN B  93       8.946  10.489  20.687  1.00 94.20           H  
ATOM   4918  O   ASN B  93       7.996   8.119  19.864  1.00 94.20           O  
ATOM   4919  CG  ASN B  93       8.554  10.960  18.637  1.00 94.20           C  
ATOM   4920  ND2 ASN B  93       7.376  11.407  19.003  1.00 94.20           N  
ATOM   4921 HD21 ASN B  93       7.057  11.321  19.958  1.00 94.20           H  
ATOM   4922 HD22 ASN B  93       6.749  11.789  18.310  1.00 94.20           H  
ATOM   4923  OD1 ASN B  93       8.894  10.996  17.459  1.00 94.20           O  
ATOM   4924  N   SER B  94       9.597   6.830  18.918  1.00 95.33           N  
ATOM   4925  H   SER B  94      10.562   6.773  18.627  1.00 95.33           H  
ATOM   4926  CA  SER B  94       8.813   5.596  18.884  1.00 95.33           C  
ATOM   4927  HA  SER B  94       7.846   5.815  18.431  1.00 95.33           H  
ATOM   4928  C   SER B  94       8.582   5.072  20.300  1.00 95.33           C  
ATOM   4929  CB  SER B  94       9.501   4.530  18.023  1.00 95.33           C  
ATOM   4930  HB2 SER B  94      10.412   4.187  18.514  1.00 95.33           H  
ATOM   4931  HB3 SER B  94       9.761   4.960  17.055  1.00 95.33           H  
ATOM   4932  O   SER B  94       9.499   5.028  21.119  1.00 95.33           O  
ATOM   4933  OG  SER B  94       8.627   3.440  17.810  1.00 95.33           O  
ATOM   4934  HG  SER B  94       9.048   2.848  17.183  1.00 95.33           H  
ATOM   4935  N   ALA B  95       7.341   4.682  20.565  1.00 92.07           N  
ATOM   4936  H   ALA B  95       6.666   4.757  19.817  1.00 92.07           H  
ATOM   4937  CA  ALA B  95       6.925   3.950  21.756  1.00 92.07           C
[truncated: 219,439 more chars]
