# Supplementary material for: The molecular mechanism of snake short-chain α-neurotoxin binding to muscle-type nicotinic acetylcholine receptors
Source: Nat Commun. 2022 Aug 4;13:4543. doi: 10.1038/s41467-022-32174-7 (PMC9352773; doi:10.1038/s41467-022-32174-7)
Supplement: Supplementary file 7 — Source Data [file 41467_2022_32174_MOESM7_ESM.xlsx]

## Sheet: Nanotemper data
NanoTemper Technologies	NanoTemper Technologies
MO.Affinity Analysis v2.3	MO.Affinity Analysis v2.3
Origin of exported data	Origin of exported data
Project Title:
Comment:
Project File Path:	D:\20210915\20210915 KD Torpedo.nta
Analysis-Set Name:	KD triplicates
Exported from:	Compare Results (Chart)
Exported on:	2021-11-15 13:44:38
Sample Information	Sample Information			Sample Information	Sample Information			Sample Information	Sample Information
Merge-Set Name:	Experiment 5 KD A (#05)			Merge-Set Name:	Experiment 6 KD B (#06)			Merge-Set Name:	Experiment 8 KD C (#08)
Date of Measurement:	2021-09-15 16:01:27.845 → 2021-09-15 16:06:38.482			Date of Measurement:	2021-09-15 18:22:48.058 → 2021-09-15 18:27:58.801			Date of Measurement:	2021-09-15 18:45:17.263 → 2021-09-15 18:50:28.054
Capillary Type:	Monolith NT.Automated Premium Capillary			Capillary Type:	Monolith NT.Automated Premium Capillary			Capillary Type:	Monolith NT.Automated Premium Capillary
Target:	ScNtx-NT647			Target:	ScNtx-NT647			Target:	ScNtx-NT647
TargetConcentration:	5e-09			TargetConcentration:	5e-09			TargetConcentration:	5e-09
Ligand:	Torpedo			Ligand:	Torpedo			Ligand:	Torpedo
Measurement Settings	Measurement Settings			Measurement Settings	Measurement Settings			Measurement Settings	Measurement Settings
MST-Power:	High			MST-Power:	High			MST-Power:	High
Excitation-Power:	4			Excitation-Power:	4			Excitation-Power:	4
Excitation type:	Pico - RED			Excitation type:	Pico - RED			Excitation type:	Pico - RED
Thermostat Setpoint:	25			Thermostat Setpoint:	25			Thermostat Setpoint:	25
Analysis Settings	Analysis Settings			Analysis Settings	Analysis Settings			Analysis Settings	Analysis Settings
Type of Analysis:	MST			Type of Analysis:	MST			Type of Analysis:	MST
Evaluation strategy:	On Time			Evaluation strategy:	On Time			Evaluation strategy:	On Time
Cold Region Start:	-1			Cold Region Start:	-1			Cold Region Start:	-1
Cold Region End:	0			Cold Region End:	0			Cold Region End:	0
Hot Region Start:	1.5			Hot Region Start:	1.5			Hot Region Start:	1.5
Hot Region End:	2.5			Hot Region End:	2.5			Hot Region End:	2.5
Fit Results (Kd)	Fit Results (Kd)			Fit Results (Kd)	Fit Results (Kd)			Fit Results (Kd)	Fit Results (Kd)
Fit Model:	Kd			Fit Model:	Kd			Fit Model:	Kd
Bound	843.262			Bound	844.281			Bound	849.914
Unbound	818.281			Unbound	817.473			Unbound	818.713
Kd	3.04499e-08			Kd	2.55667e-08			Kd	2.68974e-08
TargetConc	00:00:00			TargetConc	00:00:00			TargetConc	00:00:00
Standard Deviation:	1.0014			Standard Deviation:	1.66693			Standard Deviation:	2.25735
Kd Confidence:	4.64007e-09			Kd Confidence:	6.01207e-09			Kd Confidence:	7.35674e-09
Dose Response Curve	Dose Response Curve	Dose Response Curve		Dose Response Curve	Dose Response Curve	Dose Response Curve		Dose Response Curve	Dose Response Curve	Dose Response Curve
Dose	Response	Err-Values		Dose	Response	Err-Values		Dose	Response	Err-Values
4.58984e-10	0.0676527	0		4.58984e-10	0.0668878	0		4.58984e-10	0.0328328	0
9.17969e-10	0.0650289	0		9.17969e-10	0.0701375	0		9.17969e-10	0.111641	0
1.83594e-09	0.0151356	0		1.83594e-09	0.0807427	0		1.83594e-09	0.0637648	0
3.67187e-09	0.0724938	0		3.67187e-09	0.0715806	0		3.67187e-09	0.0763164	0
7.34375e-09	0.116141	0		7.34375e-09	0.112771	0		7.34375e-09	0.125677	0
1.46875e-08	0.294943	0		1.46875e-08	0.297686	0		1.46875e-08	0.292789	0
2.9375e-08	0.462089	0		2.9375e-08	0.620453	0		2.9375e-08	0.494146	0
5.875e-08	0.669668	0		5.875e-08	0.761376	0		5.875e-08	0.850062	0
1.175e-07	0.844434	0		1.175e-07	0.829537	0		1.175e-07	0.808697	0
2.35e-07	0.882425	0		2.35e-07	0.892929	0		2.35e-07	0.916033	0
4.7e-07	0.918337	0		4.7e-07	0.897517	0		4.7e-07	0.949335	0
9.4e-07	0.946558	0		9.4e-07	0.999393	0		9.4e-07	0.914672	0

## Sheet: WT-a7
RNA
	Toxin nM
Concentrations	0	1	3	10	30	100	300
H- 2	4.59	4.13	3.86	3.65	3.17	2.04	0.68
H- 3	8.24	7.65	7.01	7.8	5.46	3.82	1.22
H- 4	12.8	12	11.2	11.7	10.3	7.09	1.76
Average (μA)	8.56	7.94	7.37	7.71	6.29	4.32	1.22
SEM	2.39	2.29	2.14	2.32	2.09	1.48	0.313
Normalized
H- 2	1	0.899	0.84	0.795	0.691	0.444	0.148
H- 3	1	0.929	0.85	0.946	0.662	0.463	0.148
H- 4	1	0.938	0.875	0.908	0.798	0.552	0.137
Average	1	0.922	0.855	0.883	0.717	0.486	0.144
SEM	0	0.0117	0.0104	0.0456	0.0415	0.0332	0.00356
	IC50	nH
H- 2	60.8	0.76
H- 3	70.4	0.97
H- 4	96.9	1.2
Average	76.0333	0.976667
SEM	13.2213	0.155617

## Sheet: WT-NMJE
WT
Concentrations	0	1	3	10	30	100	300
E- 1	11	11.1	10.3	9.26	7.07	3.18	0.569
E- 5	0.176	0.151	0.138	0.117	0.0951	0.0577	0.0208
D-10	18.6	17.8	17.1	16.3	13.6	5.99	1.04
E-10	10.1	9.85	9.56	9.83	8.99	7	0.924
F- 3	4.32	4.05	3.19	2.91	2.5	1.71	0.0614
Average (μA)	8.84	8.59	8.06	7.69	6.45	3.59	0.523
SEM	3.14	3.04	2.96	2.85	2.39	1.3	0.211
Normalized
E- 1	1	1.01	0.941	0.843	0.643	0.289	0.0518
E- 5	1	0.859	0.787	0.664	0.541	0.328	0.119
D-10	1	0.955	0.915	0.876	0.729	0.321	0.0557
E-10	1	0.979	0.95	0.978	0.894	0.696	0.0918
F- 3	1	0.936	0.738	0.674	0.578	0.395	0.0142
Average	1	0.947	0.866	0.807	0.677	0.406	0.0664
SEM	0	0.0253	0.0435	0.0606	0.063	0.0745	0.0179
	IC50	nH	Scale	Constant
E- 1	45.8	1.2	1	0
E- 5	28.6	0.64	1	0
D-10	56.1	1.3	1	0
E-10	130	1.6	1	0
F- 3	46	0.8	1	0
Average	61.3	1.108	1	0
SEM	19.8279	0.193856	0	0

## Sheet: WT-a4b2
RNA
Concentrations	0	1	3	10	30	100	300
A-11	0.857	0.804	0.751	0.754	0.698	0.692	0.698
A-12	0.437	0.398	0.357	0.361	0.338	0.338	0.331
B- 1	0.548	0.555	0.544	0.528	0.498	0.462	0.494
C- 1	0.948	0.978	0.949	0.919	0.851	0.797	0.816
B- 2	0.809	0.8	0.793	0.76	0.702	0.642	0.673
B-11	0.746	0.795	0.749	0.737	0.687	0.644	0.693
Average (μA)	0.724	0.722	0.691	0.676	0.629	0.596	0.618
SEM	0.0793	0.0849	0.0851	0.081	0.074	0.068	0.0712
Normalized
A-11	1	0.938	0.876	0.879	0.814	0.808	0.814
A-12	1	0.911	0.817	0.826	0.773	0.773	0.758
B- 1	1	1.01	0.992	0.962	0.908	0.843	0.901
C- 1	1	1.03	1	0.969	0.897	0.84	0.861
B- 2	1	0.989	0.981	0.94	0.867	0.794	0.832
B-11	1	1.06	1	0.988	0.921	0.862	0.928
Average	1	0.991	0.945	0.927	0.863	0.82	0.849
SEM	0	0.0236	0.0323	0.0254	0.0238	0.0139	0.0252
	IC50	nH	Scale	Constant

## Sheet: K25A-a7
RNA
Concentrations	0	1	3	10	30	100	300
D- 2	14.6	15.5	14.8	16.2	15.5	13.9	7.67
D- 3	8.66	9.2	8.05	8.97	8.01	5.93	2.98
D- 7	18.2	21	19.4	20.7	19.1	18	7.9
D- 8	9.82	11.5	10.6	12	9.75	8.8	3.07
D- 9	13.9	16.8	15.6	15.4	13.8	13.8	6.38
D-11	20.8	24.3	21.9	22.8	21.6	21.9	8.69
Average (μA)	14.3	16.4	15.1	16	14.6	13.7	6.12
SEM	1.91	2.32	2.13	2.11	2.14	2.38	1.02
Normalized
D- 2	1	1.06	1.02	1.11	1.07	0.956	0.526
D- 3	1	1.06	0.93	1.04	0.925	0.685	0.345
D- 7	1	1.16	1.07	1.14	1.05	0.989	0.435
D- 8	1	1.17	1.08	1.23	0.994	0.897	0.312
D- 9	1	1.21	1.12	1.11	0.991	0.988	0.458
D-11	1	1.17	1.06	1.1	1.04	1.06	0.418
Average	1	1.14	1.04	1.12	1.01	0.929	0.416
SEM	0	0.025	0.0267	0.0256	0.0212	0.0531	0.0317
	IC50	nH	Scale	Constant
D- 2	311	2.8	1	0
D- 3	183	1.4	1	0
D- 7	280	3	1	0
D- 8	240	2.5	1	0
D- 9	280	3	1	0
D-11	282	3.2	1	0
Average	262.667	2.65	1	0
SEM	20.1706	0.293598	0	0

## Sheet: K25A-NMJE
RNA
Concentrations	0	1	3	10	30	100	300
C- 9	20	20.2	20.3	19.8	18.7	15.9	9.24
D- 4	18.5	19	18.8	17	16.4	13.9	8.04
D- 5	20.2	20.4	19.7	18.5	17.5	15.1	9.37
D- 6	23.3	25.4	24.9	22.1	19.5	16.9	10.5
D- 8	18.6	19.3	19.6	18.8	18	16.7	11.1
C-11	25.9	26.4	26.3	25.3	23.5	20.3	11.8
Concentrations	0.01	1	3	10	30	100	300
C- 9	1	1.01	1.01	0.989	0.934	0.795	0.462
D- 4	1	1.03	1.02	0.921	0.888	0.755	0.435
D- 5	1	1.01	0.978	0.917	0.867	0.746	0.464
D- 6	1	1.09	1.07	0.946	0.838	0.726	0.45
D- 8	1	1.04	1.05	1.01	0.97	0.901	0.601
C-11	1	1.02	1.01	0.976	0.906	0.784	0.453
Normalized
	IC50	nH	Scale	Constant
C- 9	269	1.3	1	0
D- 4	248	1.1	1	0
D- 5	276	0.89	1	0
D- 6	247	0.97	1	0
D- 8	387	1.6	1	0
C-11	263	1.2	1	0
Average	281.667	1.17667	1	0
SEM	23.6401	0.114146	0	0

## Sheet: R28A-a7
RNA
Concentrations	0	1	3	10	30	100	300
A- 1	10.2	10.1	9.9	9.78	10.1	9.63	8.98
B- 1	11.5	10.8	9.26	9.19	10	7.81	9.59
A- 4	8.35	7.02	7.02	6.42	7.42	6.01	5.92
A- 5	9.77	8.93	8.11	6.92	8.3	6.56	6.18
A- 7	8.6	7.29	6.31	5.35	6.52	5.18	5.04
A- 8	5.91	4.93	4.44	3.67	4.42	3.56	2.86
A-10	9.59	8.26	7.52	6.77	8.14	6.35	6.82
A-12	6.27	4.79	4.21	4.95	4.64	3.78	4.1
Average (μA)	8.79	7.76	7.1	6.63	7.44	6.11	6.19
SEM	0.683	0.775	0.729	0.73	0.765	0.711	0.808
Normalized
A- 1	1	0.984	0.966	0.954	0.984	0.94	0.877
B- 1	1	0.932	0.803	0.796	0.869	0.677	0.831
A- 4	1	0.84	0.841	0.769	0.888	0.72	0.709
A- 5	1	0.914	0.83	0.708	0.85	0.671	0.633
A- 7	1	0.848	0.734	0.622	0.758	0.602	0.586
A- 8	1	0.834	0.751	0.62	0.747	0.603	0.484
A-10	1	0.862	0.784	0.706	0.849	0.662	0.712
A-12	1	0.763	0.671	0.79	0.739	0.603	0.654
Average	1	0.872	0.797	0.746	0.835	0.685	0.686
SEM	0	0.0242	0.031	0.0384	0.0297	0.0395	0.0449
	IC50	nH	Scale	Constant

## Sheet: R28A-NMJE
DNA
Concentrations	0	1	3	10	30	100	300
F- 9	17.6	18.1	18.6	17.2	14.8	3.41	1.46
A- 3	5.37	4.94	4.63	4.53	3.79	2.1	1
B- 2	16	15.9	14.3	12.5	9.42	1.19	0.302
B- 4	1.61	1.45	1.18	0.995	0.685	0.25	0.0779
B- 5	10	8.39	7.34	6.57	4.77	1.86	0.629
Average (μA)	10.1	9.76	9.2	8.35	6.69	1.76	0.695
SEM	3.05	3.17	3.18	2.89	2.46	0.523	0.247
Normalized
F- 9	1	1.03	1.06	0.977	0.841	0.194	0.083
A- 3	1	0.921	0.862	0.843	0.707	0.39	0.187
B- 2	1	0.992	0.891	0.779	0.588	0.0741	0.0188
B- 4	1	0.906	0.737	0.62	0.427	0.156	0.0485
B- 5	1	0.837	0.732	0.655	0.475	0.186	0.0627
Average	1	0.937	0.856	0.775	0.607	0.2	0.08
SEM	0	0.0336	0.0597	0.0648	0.0757	0.0521	0.0287
	IC50	nH	Scale	Constant
F- 9	57.8	2.4	1	0
A- 3	63.8	0.86	1	0
B- 2	30.4	1.4	1	0
B- 4	16.2	0.8	1	0
B- 5	18.2	0.71	1	0
Average	37.28	1.234	1	0
SEM	11.1247	0.352661	0	0

## Sheet: D29A-a7
RNA
Concentrations	0	1	3	10	30	100	300
B- 2	7.28	6.78	7.03	6.9	6.88	6.58	5.89
B- 3	6.18	6.54	7.28	6.68	7.46	5.46	3.94
B- 4	7.17	7.07	8.07	7.73	7.1	5.99	4.55
B- 5	12.5	12.5	13.4	12.8	12.9	10.6	9.3
B- 6	11	10.6	11.2	10.8	10.4	9.62	8.56
B- 7	11.5	9.9	10.4	10.1	9.85	8.44	6.65
Average (μA)	9.27	8.89	9.57	9.18	9.1	7.78	6.48
SEM	1.1	1	1.04	1.01	0.971	0.849	0.872
Normalized
B- 2	1	0.932	0.965	0.948	0.945	0.904	0.809
B- 3	1	1.06	1.18	1.08	1.21	0.884	0.638
B- 4	1	0.986	1.13	1.08	0.991	0.836	0.635
B- 5	1	0.999	1.08	1.03	1.03	0.847	0.745
B- 6	1	0.964	1.01	0.985	0.943	0.874	0.778
B- 7	1	0.858	0.905	0.877	0.854	0.732	0.577
Average	1	0.966	1.04	1	0.996	0.846	0.697
SEM	0	0.0276	0.0418	0.0324	0.0488	0.0249	0.0379
	IC50	nH	Scale	Constant

## Sheet: D29A-NMJE
DNA
Concentrations	0	1	3	10	30	100	300
C- 3	5.16	5.01	4.82	4.47	3	1.44	0.807
B- 7	10.6	11.7	12.3	11.9	7.15	0.996	0.253
D- 4	7.83	9.19	8.22	5.43	2.71	0.68	0.221
C- 8	12.4	11.8	11.3	10.8	4.8	0.656	0.132
C-12	15.4	15.6	14.7	13	9.67	3.77	1.98
Average (μA)	10.3	10.6	10.3	9.1	5.47	1.51	0.678
SEM	1.77	1.74	1.71	1.74	1.32	0.583	0.346
Normalized
C- 3	1	0.971	0.933	0.865	0.58	0.279	0.156
B- 7	1	1.1	1.15	1.11	0.672	0.0936	0.0238
D- 4	1	1.17	1.05	0.693	0.346	0.0868	0.0282
C- 8	1	0.953	0.912	0.871	0.388	0.0529	0.0106
C-12	1	1.01	0.954	0.845	0.63	0.246	0.129
Average	1	1.04	1	0.878	0.523	0.152	0.0695
SEM	0	0.0412	0.0449	0.0676	0.0658	0.0461	0.0303
	IC50	nH	Scale	Constant
C- 3	44.2	1	1	0
B- 7	39.3	2.5	1	0
D- 4	19.5	1.6	1	0
C- 8	24	2	1	0
C-12	44.2	1.2	1	0
Average	34.24	1.66	1	0
SEM	5.84237	0.303315	0	0

[truncated: 14 more sheets: H30A-a7, H30A-NMJE, R31A-a7, R31A-NMJE, G32A-a7, G32A-NMJE, K45A-a7, K45A-NMJE, P46A-a7, P46A-NMJE, G47A-a7, G47A-NMJE, Triple-a7, Triple-NMJE]
